# Supplementary material for: Relationship between Symptoms and Gene Expression Induced by the Infection of Three Strains of Rice dwarf virus
Source: PLoS One. 2011 Mar 22;6(3):e18094. doi: 10.1371/journal.pone.0018094 (PMC3062569; doi:10.1371/journal.pone.0018094)
Supplement: Table S1 — Characterization of three RDV strains. A: raw data of plant height, B: nucleotide sequences of 12 segments, C: amino acid sequences of 12 proteins (XLS) [file pone.0018094.s007.xls]

## Sheet: Table S1A
	Supplementary Table S1 Characters of three RDV strains
	A: Plant height (cm) of plant infected with RDV
		Mock	RDV-O	RDV-D84	RDV-S
		88.5	65.3	39	18.5
		103.3	65	39.1	22
		96.5	62.4	41.2	16
		83.3	69.2	37	29.3
		89.4	68	39.5	33.5
		82.7	65.2	43.5	31
		95.3	66.8	43	26.5
		84	64.5	40	23.5
		102	63.1	42.5	34
		84	61.1	40.8	25.1
		80	54.5	48.9	25.7
		88	64	51.7	28.2
		80.7	74.5	53.5	23
		91.2	73.5	38	23
		80.6	77	38.1	26.5
		84.7	66.8	41.5	25.5
		88.5	60.1	44.4	22.7
		89.1	59.5	36	26.8
		84	64.7	42	20.5
		87.4	67.3	45.6	30.1
	Average	88.16	65.625	42.265	25.57
	Standard deviation	6.69056	5.27485	4.68461	4.66804

## Sheet: Table S1B
	A: Nucleotide sequence
	S1_O ATGGATCTTGCGAGGTCGGATATCATTCCGCATTTGCTATGCCTCTTCCAAGAGATAATC		S2_O ATGGCTTATCCTAACGACGTCAGAAATGTTTGGGATGTGTACAACGTGTTCCGGGACGTG		S3_O ATGGACAGTACCGGCCGAGCATATGACGGTGCGTCTGAATTCAAAAGTGTCCTTGTTACC		S4_O ATGAACCAATCTCGAAGCTTTGTTACGGGGAGAGGACGCGACTTGTCTCGGACTCCTTCG		S5_O ATGTCGAACCCGGACTATTGCATACCTAATTTCTCTCAAACGGTGAATGAGAGAACGATA		S6_O ATGGACACAGAAACTCTTTGCCTCATTACAGCTGACTCCGGAAAGGTGTATGGCATTTTG		S7_O ATGTCTGCGATTGTAGGCCTCTGCCTCCTATCGGAAAAAGTCGTTTTATCCAGAAGCCTG		S8_O ATGTCACGCCAGATGTGGTTAGACACAAGTGCTCTCCTTGAAGCCATTTCCGAATATGTC		S9_O ATGGGTAAGCTCCAAGATGGAATCGCCATCAAGCGGATCAACGACGCGATTACCACTTTC		S10_O ATGGAAGTAGACACTGCTACGTTTGTTCGGCTTCATCATGAGCTCCTTTGTGCTCACGAA		S11_O ATGACGGCGAGTGAGTCATTCGTTGGCATGCAAGTTTTGGCTCAAGACAAAGAAGTCAAA		S12_O ATGTTCAAGAGCGGGTCCGGTTCTTTGAAGCGAAGCGGGTCCATTTCAAGTGTTAAATCA
	S1_D84 ATGGATCTTGCGAGGTCGGATATCATTCCGCATTTGCTATGCCTCTTCCAAGAGATAATC		S2_D84 ATGGCTTATCCCAACGACGTCAGAAATGTTTGGGATGTGTACAACGTGTTCCGGGACGTG		S3_D84 ATGGACAGTACCGGCCGAGCATATGACGGTGCGTCTGAATTCAAAAGTGTCCTTGTTACC		S4_D84 ATGAACCAATCTCGAAGCTTTGTTACGGGGAGAGGACGCGACTTGTCTCGGACTCCTTCG		S5_D84 ATGTCGAACCCGGACTATTGCATACCTAATTTCTCTCAAACGGTGAATGAGAGAACGATA		S6_D84 ATGGACACAGAAACTCTTTGCCTCATTACAGCTGACTCCGGAAAGGTGTATGGCATTTTG		S7_D84 ATGTCTGCGATTGTAGGCCTCTGCCTCCTATCGGAAAAAGTCGTTTTATCCAGAAGCCTG		S8_D84 ATGTCACGCCAGATGTGGTTAGACACAAGTGCTCTCCTTGAAGCCATTTCCGAATATGTC		S9_D84 ATGGGTAAGCTCCAAGATGGAATCGCCATCAAGCGGATCAACGACGCGATTACCACTTTC		S10_D84 ATGGAAGTAGACACTGCTACGTTTGTTCGGCTTCATCATGAGCTCCTTTGTGCTCACGAA		S11_D84 ATGACGGCGAGTGAGTCATTCGTTGGCATGCAAGTTTTGGCTCAAGACAAAGAAGTCAAA		S12_D84 ATGTTCAAGAGCGGGTCCGGTTCTTTGAAGCGAAGCGGGTCCATTTCAAGTGTTAAATCA
	S1_S ATGGATCTTGCGAGGTCGGATATCATTCCGCATTTGCTATGCCTCTTCCAAGAGATAATC		S2_S ATGGCTTATCCCAACGACGTCAGAAACGTTTGGGATGTGTACAACGTGTTCCGGGACGTG		S3_S ATGGACAGTACCGGCCGAGCATATGACGGTGCGTCTGAATTCAAAAGTGTCCTTGTTACC		S4_S ATGAACCAATCTCGAAGCTTTGTTACGGGGAGAGGACGCGACTTGTCTCGGACTCCTTCG		S5_S ATGTCGAACCCGGACTATTGCATACCTAATTTCTCTCAAACGGTGAATGAGAGAACGATA		S6_S ATGGACACAGAAACTCTTTGCCTCATTACAGCTGACTCCGGAAAGGTGTATGGCATTTTG		S7_S ATGTCTGCGATTGTAGGCCTCTGCCTCCTATCGGAAAAAGTCGTTTTATCCAGAAGCCTG		S8_S ATGTCACGCCAGATGTGGTTAGACACAAGTGCTCTCCTTGAAGCCATTTCCGAATATGTC		S9_S ATGGGTAAGCTCCAAGATGGAATCGCCATCAAGCGGATCAACGACGCGATTACCACTTTC		S10_S ATGGAAGTAGACACTGCTACGTTTGTTCGGCTTCATCATGAGCTCCTTTGTGCTCACGAA		S11_S ATGACGGCGAGTGAGTCATTCGTTGGCATGCAAGTTTTGGCTCAAGACAAAGAAGTCAAA		S12_S ATGTTCAAGAGCGGGTCCGGTTCTTTGAAGCGAAGCGGGTCCATTTCAAGTGTTAAATCA
	************************************************************		*********** ************** *********************************		************************************************************		************************************************************		************************************************************		************************************************************		************************************************************		************************************************************		************************************************************		************************************************************		************************************************************		************************************************************
	S1_O CAAGCCAACATCCAAAAAGTATCTGAGGCGTACGATTTGGAGTTGAAAATAATGAACATT		S2_O CCAAACCGTGAACATTTGATTCGAGATATCCGCAATGGGCTGGTTACGGTCCGGAATCTC		S3_O GAGGGTACTTCACACTACACACCAGTGGAAGTATATAACATCCTCGATGAATTGAAAACC		S4_O GCTTTAAGCTCGAATTCGGAAACTCCAGGATCAATGAGTTCACCATCTGAAGGGAAGACG		S5_O ATTGATATATTTACGATTTGCAGGTACCGTTCACCTCTAGTGGTATTCTGCCTTAGCCAC		S6_O AAAGCTATTTTCGGAGATGAGTCCGAAATTGTTAAAAAACTCATCGACTTTGACGTAAGC		S7_O ACAGACGAGGTTTCTAAATTGTATAAATTGAACCGGGGCAACGTCAAAGAACCCCGAAAG		S8_O GTTCGGTGCAACGGAGATACTTTCTCCGGGCTCACAACAGGTGATTTTAATGCACTCTCG		S9_O AAAAATTACAAGCTTGATGAACTGGAACAGGGCGGCTCAATGGCCATCAACACATTGAGT		S10_O GGACCAAGTATTATTTCCAAGTTTGATGCAATTAAAAAAGTCAAGCTTGGTACACTTGCT		S11_O GCGACCTTTATTGCTCTAGACAGGAAATTACCTGCCAATTTGAAAGTACCATACATGAAA		S12_O TTTTCTGGCGATAGTGAAAAAGGACTACCACCTATTTCCCGAGGTAGTGTGTCCATATCT
	S1_D84 CAAGCCAACATCCAAAAAGTATCTGAGGCGTACGATTTGGAGTTGAAAATAATGAACATT		S2_D84 CCAAACCGTGAACATTTGATTCGAGATATCCGCAATGGGCTGGTTACGGTCCGGAATCTC		S3_D84 GAGGGTACTTCACACTACACACCAGTGGAAGTATATAACATCCTCGATGAATTGAAAACC		S4_D84 GCTTTAAGCTCGAATTCGGAAACTCCAGGATCAATGAGTTCACCATCTGAAGGGAAGACG		S5_D84 ATTGATATATTTACGATTTGCAGGTACCGTTCACCTCTAGTGGTATTCTGCCTTAGCCAC		S6_D84 AAAGCTATTTTCGGAGATGAGTCCGAAATTGTTAAAAAACTCATCGACTTTGACGTAAGC		S7_D84 ACAGACGAGGTTTCTAAATTGTATAAATTGAACCGGGGCAACGTCAAAGAACCCCGAAAG		S8_D84 GTTCGGTGCAACGGAGATACTTTCTCCGGGCTCACAACAGGTGATTTTAATGCACTCTCG		S9_D84 AAAAATTACAAGCTTGATGAACTGGAACAGGGCGGCTCAATGGCCATCAACACATTGAGT		S10_D84 GGACCAAGTATTATTTCCAAGTTTGATGCAATTAAAAAAGTCAAGCTTGGTACACTTGCT		S11_D84 GCGACCTTTATTGCTCTAGACAGGAAATTACCTGCCAATTTGAAAGTACCATACATGAAA		S12_D84 TTTTCTGGCGATAGTGAAAAAGGACTACCACCTATTTCCCGAGGTAGTGTGTCCATATCT
	S1_S CAAGCCAACATCCAAAAAGTATCTGAGGCGTACGATTTGGAGTTGAAAATAATGAACATT		S2_S CCAAACCGTGAACATTTGATTCGAGATATCCGCAATGGGCTGGTTACGGTCCGGAATCTC		S3_S GAGGGTACTTCACACTACACACCAGTGGAAGTATATAACATCCTCGATGAATTGAAAACC		S4_S GCTTTAAGCTCGAATTCGGAAACTCCAGGATCAATGAGTTCACCATCTGAAGGGAAGACG		S5_S ATTGATATATTTACGATTTGCAGGTACCGTTCACCTCTAGTGGTATTCTGCCTTAGCCAC		S6_S AAAGCTATTTTCGGAGATGAGTCCGAAATTGTTAAAAAACTCATCGACTTTGACGTAAGC		S7_S ACAGACGAGGTTTCTAAATTGTATAAATTGAACCGGGGCAACGTCAAAGAACCCCGAAAG		S8_S GTTCGGTGCAACGGAGATACTTTCTCCGGGCTCACAACAGGTGATTTTAATGCACTCTCG		S9_S AAAAATTACAAGCTTGATGAACTGGAACAGGGCGGCTCAATGGCCATCAACACATTGAGT		S10_S GGACCAAGTATTATTTCCAAGTTTGATGCAATTAAAAAAGTCAAGCTTGGTACACTTGCT		S11_S GCGACCTTTATTGCTCTAGACAGGAAATTACCTGCCAATTTGAAAGTACCATACATGAAA		S12_S TTTTCTGGCGATAGTGAAAAAGGACTACCACCTATTTCCCGAGGTAGTGTGTCCATATCT
	************************************************************		************************************************************		************************************************************		************************************************************		************************************************************		************************************************************		************************************************************		************************************************************		************************************************************		************************************************************		************************************************************		************************************************************
	S1_O TTGACGTTGTGGCGAAACGGATCCGACAATCTGATTTCAGACAACGATGATTACATGAAG		S2_O ACAAATATGCTTACTAATATGGAGCGCGATGATCAATTGATCATTGCTCAACTATCCAAT		S3_O ATTAAAATAACGTCTACCATAGCTGAGCAATCTGTGGTGTCACGTACTCCAATTCCTCTC		S4_O AACGCTTGGGTTAACTCGGCGTACGTCAGCAACTTTCCTGCGTTGGGCCAATCGCAGGGG		S5_O AATGAACTGGCTAAGAAATATGCTCAAGATGTTTCCATGAGTAGTGGAACTCACGTCCAT		S6_O ATAAGAGTGGTTCCTCTTAACTTAGGGCTACTCAATATCTTTCGGGATAATGCTGCTGAT		S7_O TATGCTACTGAACGTATGTCTACGCAGTCTAAACCTGTGGCGTTGCAGGTTCCTGTCTCG		S8_O AACATGTTCACACAGCTCTCAGTTTCGAGCGCTGGATATGTTAGTGATCCGAGAGTACCT		S9_O AACGTCCGTGCCCATGTTGGGCTGGCTTGGCCGGCCATCTTGCGAAATTGTTTAATACAC		S10_O AATCAATCTGGTGGTGCTAATAACATCACCGAAGCTTTCTTGGCTAAGCTTCGAAATTTT		S11_O AATGCTAAATATAGAACTTGTATTTGTCCAAGTTCAAACCATTTAGTAGATGATTGTGTA		S12_O AGTCAGAACTCTGAACCATTAATTGTTCCCGCAAGTAGTTCTTCTTTTGCGGCGACCTCT
	S1_D84 TTGACGTTGTGGCGAAACGGATCCGACAATCTGATTTCAGACAACGATGATTACATGAAG		S2_D84 ACAAATATGCTTACTAATATGGAGCGCGATGATCAATTGATCATTGCTCAACTATCCAAT		S3_D84 ATTAAAATAACGTCTACCATAGCTGAGCAATCTGTGGTGTCACGTACTCCAATTCCTCTC		S4_D84 AACGCTTGGGTTAACTCGGCGTACGTCAGCAACTTTCCTGCGTTGGGCCAATCGCAGGGG		S5_D84 AATGAACTGGCTAAGAAATATGCTCAAGATGTTTCCATGAGTAGTGGAACTCACGTCCAT		S6_D84 ATAAGAGTGGTTCCTCTTAACTTAGGGCTACTCAATATCTTTCGGGATAATGCTGCTGAT		S7_D84 TATGCTACTGAACGTATGTCTACGCAGTCTAAACCTGTGGCGTTGCAGGTTCCTGTCTCG		S8_D84 AACATGTTCACACAGCTCTCAGTTTCGAGCGCTGGATATGTTAGTGATCCGAGAGTACCT		S9_D84 AACGTCCGTGCCCATGTTGGGCTGGCTTGGCCGGCCATCTTGCGAAATTGTTTAATACAC		S10_D84 AATCAATCTGGTGGTGCTAATAACATCACCGAAGCTTTCTTGGCTAAGCTTCGAAATTTT		S11_D84 AATGCTAAATATAGAACTTGTATTTGTCCAAGTTCAAACCATTTAGTAGATGATTGTGTA		S12_D84 AGTCAGAACTCTGAACCATTAATTGTTCCCGCAAGTAGTTCTTCTTTTGCGGCGACCTCT
	S1_S TTGACGTTGTGGCGAAACGGATCCGACAATCTGATTTCAGACAACGATGATTACATGAAG		S2_S ACAAATATGCTTACTAATATGGAGCGCGATGATCAATTGATCATTGCTCAACTATCCAAT		S3_S ATTAAAATAACGTCTACCATAGCTGAGCAATCTGTGGTGTCACGTACTCCAATTCCTCTC		S4_S AACGCTTGGGTTAACTCGGCGTACGTCAGCAACTTTCCTGCGTTGGGCCAATCGCAGGGG		S5_S AATGAACTGGCTAAGAAATATGCTCAAGATGTTTCCATGAGTAGTGGAACTCACGTCCAT		S6_S ATAAGAGTGGTTCCTCTTAACTTAGGGCTACTCAATATCTTTCGGGATAATGCTGCTGAT		S7_S TATGCTACTGAACGTATGTCTACGCAGTCTAAACCTGTGGCGTTGCAGGTTCCTGTCTCG		S8_S AACATGTTCACACAGCTCTCAGTTTCGAGCGCTGGATATGTTAGTGATCCGAGAGTACCC		S9_S AACGTCCGTGCCCATGTTGGGCTGGCTTGGCCGGCCATCTTGCGAAATTGTTTAATACAC		S10_S AATCAATCTGGTGGTGCTAATAACATCACCGAAGCTTTCTTGGCTAAGCTTCGAAATTTT		S11_S AATGCTAAATATAGAACTTGTATTTGTCCAAGTTCAAACCATTTAGTAGATGATTGTGTA		S12_S AGTCAGAACTCTGAACCATTAATTGTTCCCGCAAGTAGTTCTTCTTTTGCGGCGACCTCT
	************************************************************		************************************************************		************************************************************		************************************************************		************************************************************		************************************************************		************************************************************		***********************************************************		************************************************************		************************************************************		************************************************************		************************************************************
	S1_O AAGGGACTATTCTTCAGTCGGAGTAATGATCCCTTAGCTTTACAGGCTCGTTATGCTCAA		S2_O ATGATGAAATCACTATCTATTGGAGTTGAGAAGGCTCAAAATGAACTTAGCAAATTGAAG		S3_O TCAAAAATTGGTTTACAAGATGTTAAGAAATTGTTTGACATTAATGTCATAAAATGTGGC		S4_O TTGCCATCCCATAAATGTTCAGCTTTGGCTCTGCGTAGTTCACAGACTACGTACATCATA		S5_O ATTATTGATGGAAGTGTAGAAATTACTGTTTCTTTATATAGGACATTTCGTACTATTGCA		S6_O TTAGATAACGCGGATCTTATGAAACGTAGGTTCGGTAATACAATGGGCTCGCGCATTGTT		S7_O ACAATAATTTTAGACTATAAGAATGAGGATTTTATCAAGCAAAACCCGACTTATAGTGCT		S8_O TTGCAAACTATGTCAAATATGTTTGTATCCTTTATCACGTCGACAGACCGCTGTGGATAC		S9_O ACTTCATCCCATCTTGGGTTCATGAAGTTTATGATTGATATTGCTACTACCTGGAAAGTT		S10_O GAAAGAAAGTCCGAAGCCTATTTGGCATCAGACTTAGCTGAACGTGAATTGACTAGGGAT		S11_O TGCGAAGATGTGATTATTGCTTATACCGCACATAGAAATAATGCGGTAGCTGCCCTTCTG		S12_O GACTTTGTACCTGAAAAGACAAAGTCCGAAGGGAATTTGAAAAATAAGTCTTCCGTCATA
	S1_D84 AAGGGACTATTCTTCAGTCGGAGTAATGATCCCTTAGCTTTACAGGCTCGTTATGCTCAA		S2_D84 ATGATGAAATCACTATCTATTGGAGTTGAGAAGGCTCAAAATGAACTTAGCAAATTGAAG		S3_D84 TCAAAAATTGGTTTACAAGATGTTAAGAAATTGTTTGACATTAATGTCATAAAATGTGGC		S4_D84 TTGCCATCCCATAAATGTTCAGCTTTGGCTCTGCGTAGTTCACAGACTACGTACATCATA		S5_D84 ATTATTGATGGAAGTGTAGAAATTACTGTTTCTTTATATAGGACATTTCGTACTATTGCA		S6_D84 TTAGATAACGCGGATCTTATGAAACGTAGGTTCGGTAATACAATGGGCTCGCGCATTGTT		S7_D84 ACAATAATTTTAGACTATAAGAATGAGGATTTTATTAAGCAAAACCCGACTTATAGTGCT		S8_D84 TTGCAAACTATGTCAAATATGTTTGTATCCTTTATCACGTCGACAGACCGCTGTGGATAC		S9_D84 ACTTCATCCCATCTTGGGTTCATGAAGTTTATGATTGATATTGCTACTACCTGGAAAGTT		S10_D84 GAAAGAAAGTCCGAAGCCTATTTGGCATCAGACTTAGCTGAACGTGAATTGACTAGGGAT		S11_D84 TGCGAAGATGTGATTATTGCTTATACCGCACATAGAAATAATGCGGTAGCTGCCCTTCTG		S12_D84 GACTTTGTACCTGAAAAGACAAAGTCCGAAGGGAATTTGAAAAATAAGTCTTCCGTCATA
	S1_S AAGGGACTATTCTTCAGTCGGAGTAATGATCCCTTAGCTTTACAGGCTCGTTATGCTCAA		S2_S ATGATGAAATCACTATCTATTGGAGTTGAGAAGGCTCAAAATGAACTTAGCAAATTGAAG		S3_S TCAAAAATTGGTTTACAAGATGTTAAGAGATTGTTTGACATTAATGTCATAAAATGTGGC		S4_S TTGCCATCCCATAAATGTTCAGCTTTGGCTCTGCGTAGTTCACAGACTACGTACATCATA		S5_S ATTATTGATGGAAGTGTAGAAATTACTGTTTCTTTATATAGGACATTTCGTACTATTGCA		S6_S TTAGATAACGCGGATCTTATGAAACGTAGGTTCGGTAATACAATGGGCTCGCGCATTGTT		S7_S ACAATAATTTTAGACTATAAGAATGAGGATTTTATTAAGCAAAACCCGACTTATAGTGCT		S8_S TTGCAAACTATGTCAAATATGTTTGTATCCTTTATCACGTCGACAGACCGTTGTGGATAC		S9_S ACTTCATCCCATCTTGGGTTCATGAAGTTTATGATTGATATTGCTACTACCTGGAAAGTT		S10_S GAAAGAAAGTCCGAAGCCTATTTGGCATCAGACTTAGCTGAACGTGAATTGACTAGGGAT		S11_S TGCGAAGATGTGATTATTGCTTATACCGCACATAGAAATAATGCGGTAGCTGCCCTTCTG		S12_S GACTTTGTACCTGAAAAGACAAAGTCCGAAGGGAATTTGAAAAATAAGTCTTCCGTCATA
	************************************************************		************************************************************		**************************** *******************************		************************************************************		************************************************************		************************************************************		*********************************** ************************		************************************************** *********		************************************************************		************************************************************		************************************************************		************************************************************
	S1_O ATGTATGATGATCTGTTTAAGCTAAATAACTATGAAGTGCCAGATGATGTTGTGCGTAGG		S2_O ACTACGGATGCCGACCGTGCCGCAGTCTTAGCAGCTTACCAAACTTCGGTCCTTAACATA		S3_O TCATCTTTGCGGATAGTGGACGAACCTCAAGTTACGTTCATTGTGTCATACGCAAAGGAT		S4_O AACTTTCCACGCCAGCACTGGAACATCATGACTTTTCCAAATCAGTCTGAGGCGATTCTG		S5_O ACCCAACTTCTTGGAAGGATGCAAATAGTCGTATTTGTCACCGTGGATAAGTCTGTCGTA		S6_O GAAGCTTACCGACGTTCACAAGATTCGAAGTACAAACGTAACGTTTGTAAGACCACTGGA		S7_O ATGGATATAATTGGAAGTCCTAGTAATACGGCTCCGCAAACGGCATTTCAAAGTATAATG		S8_O ATGCTTAGGAAGACTTGGTTCAATAGCGATACCAAGCCTACCGTTTCAGATGATTTTATC		S9_O GGTGCTTTCACTCTTCTGGGTAGCGTTGGTGACGAAGATCCCTTCACTGACGTTGATTTG		S10_O ACGCACAAGGCCATTGTGTTTGTAACCAAGTCTGTATTGTTAGGAGGGAAAAGTTTGAAA		S11_O TATAGTGATGGAAACGTCATACACAAGAGCGGTACTTTGAAACCCAAATCCCAAAATCGG		S12_O ACCGGAAACTTTGGGTCCTCCGGACCAACTAATGCTCACTACAATCAGAACGCTAATGGC
	S1_D84 ATGTATGATGATCTGTTTAAGCTAAATAACTATGAAGTGCCAGATGATGTTGTGCGTAGG		S2_D84 ACTACGGATGCCGACCGTGCCGCAGTCTTAGCAGCTTACCAAACTTCGGTCCTTAACATA		S3_D84 TCATCTTTGCGGATAGTGGACGAACCTCAAGTTACGTTCATTGTGTCATACGCAAAGGAT		S4_D84 AACTTTCCACGCCAGCACTGGAACATCATGACTTTTCCAAATCAGTCTGAGGCGATTCTG		S5_D84 ACCCAACTTCTTGGAAGGATGCAAATAGTCGTATTTGTCACCGTGGATAAGTCTGTCGTA		S6_D84 GAAGCTTACCGACGTTCACAAGATTCGAAGTACAAACGTAACGTTTGTAAGACCACTGGA		S7_D84 ATGGATATAATTGGAAGTCCTAGTAATACGGCTCCGCAAACGGCATTTCAAAGTATAATG		S8_D84 ATGCTTAGGAAGACTTGGTTCAATAGCGATACCAAGCCTACCGTTTCAGATGATTTTATC		S9_D84 GGTGCTTTCACTCTTCTGGGTAGCGTTGGTGACGAAGATCCCTTCACTGACGTTGATTTG		S10_D84 ACGCACAAGGCCATTGTGTTTGTAACCAAGTCTGTATTGTTAGGAGGGAAAAGTTTGAAA		S11_D84 TATAGTGATGGAAACGTCATACACAAGAGCGGTACTTTGAAACCCAAATCCCAAAATCGG		S12_D84 ACCGGAAACTTTGGGTCCTCCGGACCAACTAATGCTCACTACAATCAGAACGCTAATGGC
	S1_S ATGTATGATGATCTGTTTAAGCTAAATAACTATGAAGTGCCAGATGATGTTGTGCGTAGG		S2_S ACTACGGATGCCGACCGTGCCGCAGTCTTAGCAGCTTACCAAACTTCGGTCCTTAACATA		S3_S TCATCTTTGCGGATAGTGGACGAACCTCAAGTTACGTTCATTGTGTCATACGCAAAGGAT		S4_S AACTTTCCACGCCAGCACTGGAACATCATGACTTTTCCAAATCAGTCTGAGGCGATTCTG		S5_S ACCCAACTGCTTGGAAGGATGCAAATAGTCGTATTTGTCACCGTGGATAAGTCTGTCGTA		S6_S GAAGCTTACCGACGTTCACAAGATTCGAAGTACAAACGTAACGTTTGTAAGACCACTGGA		S7_S ATGGATATAATTGGAAGTCCTAGTAATACGGCTCCGCAAACGGCATTTCAAAGTATAATG		S8_S ATGCTTAGGAAGACTTGGTTCAATAGTGATACCAAGCCTACCGTTTCAGATGATTTTATT		S9_S GGTGCTTTCACTCTTCTGGGTAGCGTTGGTGACGAAGATCCCTTCACTGACGTTGATTTG		S10_S ACGCACAAGGCCATTGTGTTTGTAACCAAGTCTGTATTGTTAGGAGGGAAAAGTTTGAAA		S11_S TATAGTGATGGAAACGTCATACACAAGAGCGGTACTTTGAAACCCAAATCCCAAAATCGG		S12_S ACCGGAAACTTTGGGTCCTCTGGACCAACTAATGCTCACTACAATCAGAACGCTAATGGC
	************************************************************		************************************************************		************************************************************		************************************************************		******** ***************************************************		************************************************************		************************************************************		************************** ********************************		************************************************************		************************************************************		************************************************************		******************** ***************************************
	S1_O CATGACATCAAGATTTTGGACATAATATTAAAAGAGTCTTCCGTGCCATTTTGGTATGAC		S2_O GAGCGAAACACTATGTTATTGACTGGGTACTTCAAGCAGTTAGTCTTAGACTTAACTGGC		S3_O ATCTATGATAAATTTATGTGCATTGAACATGACTCCGCTTATGAACCGAGTCTAACGATG		S4_O GCTAATGTTGCCTCATACGCAAAAGACCTTGACGGGAAGAACTCCTTCGCCGTATCCGAT		S5_O TCCACGCAAGTAATGAAAAGTATTGCCTGGGCCTTTCGGGGCTCATTTGTCGAACTCCGC		S6_O TTATTGGTTTGCTTATTTGGCGGAGGACTTGGGCTGTCCCGCGAAGCCGATAAGCACAAA		S7_O CCGTCTCTATCTGCGTTATTTAATACCCCTTTCATCCAGGGGGCTTTTCGGCACCGGATC		S8_O ACTACGTACATTAGGCCACGTCTACAAGTGCCAATGTCCGATACCGTCAGACAATTAAAT		S9_O ATTTATACTAAGACCTGCTTACATTTGGGTCTTAAGGACAATGATTTTCTGCAATTCCCA		S10_O GACTTGCTACCTTATGGAGTGATAGTGTGTGCTTTTATCTTTATCCCTGAAACTGCTTCT		S11_O TTTGATCTACGTGGTTTTTTAACCAGTGCTAACCCAGGGGAAAGTTCAAGAAATGAAGCT		S12_O GATCGATTGGCTGAAAATCTTTTGCTTAAGGAATCGTCCAAAGGACGAGGATCAAGCACA
	S1_D84 CATGACATCAAGATTTTGGACATAATATTAAAAGAGTCTTCCGTGCCATTTTGGTATGAC		S2_D84 GAGCGAAACACTATGTTATTGACTGGGTACTTCAAGCAGTTAGTCTTAGACTTAACTGGC		S3_D84 ATCTATGATAAATTTATGTGCATTGAACATGACTCCGCTTATGAACCGAGTCTAACGATG		S4_D84 GCTAATGTTGCCTCATACGCAAAAGACCTTGACGGGAAGAACTCCTTCGCCGTATCCGAT		S5_D84 TCCACGCAAGTAATGAAAAGTATTGCCTGGGCTTTTCGGGGCTCATTTGTCGAACTCCGC		S6_D84 TTATTGGTTTGCTTATTTGGCGGAGGACTTGGGCTGTCCCGCGAAGCCGATAAGCACAAA		S7_D84 CCGTCTCTATCTGCGTTATTTAATACCCCTTTCATCCAGGGGGCTTTTCGGCACCGGATC		S8_D84 ACTACGTACATTAGGCCACGTCTACAAGTGCCAATGTCCGATACCGTCAGACAATTAAAT		S9_D84 ATTTATACTAAGACCTGCTTACATTTGGGTCTTAAGGACAATGATTTTCTGCAATTCCCA		S10_D84 GACTTGCTACCTTATGGAGTGATAGTGTGTGCTTTTATCTTTATCCCTGAGACTGCTTCT		S11_D84 TTTGATCTACGTGGTTTTTTAACCAGTGCTAACCCAGGGGAAAGTTCAAGAAATGAAGCT		S12_D84 GATCGATTGGCTGAAAATCTTTTGCTTAAGGAATCGTCCAAAGGACGAGGATCAAGCACA
	S1_S CATGACATCAAGATTTTGGACATAATATTAAAAGAGTCTTCCGTGCCATTTTGGTATGAC		S2_S GAGCGAAACACTATGTTATTGACTGGGTACTTCAAGCAGTTAGTCTTAGACTTAACTGGC		S3_S ATCTATGATAAATTTATGTGCATTGAACATGACTCCGCTTATGAACCGAGTCTAACGATG		S4_S GCTAATGTTGCCTCATACGCAAAAGACCTTGACGGGAAGAACTCCTTCGCCGTATCCGAT		S5_S TCCACGCAAGTAATGAAAAGTATTGCCTGGGCTTTTCGGGGCTCATTTGTCGAACTCCGC		S6_S TTATTGGTTTGCTTATTTGGCGGAGGACTTGGGCTGTCCCGCGAAGCCGATAAGCACAAA		S7_S CCGTCTCTATCTGCGCTATTTAATACCCCTTTCATCCAGGGGGCTTTTCGGCACCGGATC		S8_S ACTACGTACATTAGGCCACGTTTACAAGTGCCAATGTCCGATACCGTCAGACAATTGAAT		S9_S ATTTATACTAAGACCTGCTTACATTTGGGTCTTAAGGACAATGATTTTCTGCAATTCCCA		S10_S GACTTGCTACCTTATGGAGTGATAGTGTGTGCTTTTATCTTTATCCCTGAGACTGCTTCT		S11_S TTTGATCTACGTGGTTTTTTAACCAGTGCTAACCCAGGGGAAAGTTCAAGAAATGAAGCT		S12_S GATCGATTGGCTGAAAATCTTTTGCTTAAGGAATCGTCCAAAGGACGAGGATCAAGCACA
	************************************************************		************************************************************		************************************************************		************************************************************		******************************** ***************************		************************************************************		*************** ********************************************		********************* ********************************** ***		************************************************************		************************************************** *********		************************************************************		************************************************************
	S1_O ATATCGGATGACGAAGCTCATGAATCAATGCTGCCTGAATTCAGACTGCAAGACATTCAT		S2_O TATGTAGGTGCCAGTGTATATCCTATCTTACCTTTCATGATTACGGGGGATCAGTCTATG		S3_O CATAGAGTGCGAGTTATTTACTCGATGCTCAATGACTATTGTGCAAAAATGATTTCGGAG		S4_O ACGCTCAAGATAGCCTTGGTCCTGTCGCCTACGGAGAAGAGACTGTTCCGGAATGATACG		S5_O AATCAGTCGGTTGATTCGTCAACTTTGGTGAGTAAGCTTGAGAACTTGGTATCGTTTGCT		S6_O AAGTTTGTTGAGGGTAAATCTCACAACATACTTTCTGTCGAGATGCTCAAGCGTGCACTT		S7_O ATATCAAGTATGGGACCCGAAATTTCATACTTAGTTATGGTCATCGGACCACCAAGTGGT		S8_O AATCTGTCGTTACAGCCATCAGCTAAGCCAAAGCTGTATGAGCGCCAAAATGCAATCATG		S9_O GAGGAATTTGCTTATGAGGCGAATTCGTTTTTAGAAGCGCAGTCGATGAATGCTAGGGTG		S10_O GTCTTGGACAACGTCCCTGTCATGATCGGGAACCAAAAACGACCATTGACAGTAGCTTTG		S11_O GGCGCCTCGAAATCAACGCAAAAAACGTATGATAGAAAGGATAAGTCCCCTTCTAAAAGC		S12_O CCTGATGCTAGACATACTGCCACAGACTCTCGACTCAGTCAAGAAGTCAAGCAGCCGTTT
	S1_D84 ATATCGGATGACGAAGCTCATGAATCAATGCTGCCTGAATTCAGACTGCAAGACATTCAT		S2_D84 TATGTAGGTGCCAGTGTATATCCTATCTTACCTTTCATGATTACGGGGGATCAGTCTATG		S3_D84 CATAGAGTGCGAGTTATTTACTCGATGCTCAATGACTATTGTGCAAAAATGATTTCGGAG		S4_D84 ACGCTCAAGATAGCCTTGGTCCTGTCGCCTACGGAGAAGAGACTGTTCCGGAATGATACG		S5_D84 AATCAGTCGGTTGATTCGTCAACTTTGGTGAGTAAGCTTGAGAACTTGGTATCGTTTGCT		S6_D84 AAGTTTGTTGAGGGTAAATCTCACAACATACTTTCTGTCGAGATGCTCAAGCGTGCACTT		S7_D84 ATATCAAGTATGGGACCCGAAATTTCATACTTAGTTATGGTCATCGGACCACCAAGTGGT		S8_D84 AATCTGTCGTTACAGCCATCAGCTAAGCCAAAGCTGTATGAGCGCCAAAATGCAATCATG		S9_D84 GAGGAATTTGCTTATGAGGCGAATTCGTTTTTAGAAGCGCAGTCGATGAATGCTAGGGTG		S10_D84 GTCTTGGACAACGTCCCTGTCATGATCGGGAACCAAAAACGACCATTGACAGTAGCTTTG		S11_D84 GGCGCCTCGAAATCAACGCAAAAAACGTATGATAGAAAGGATAAGTCCCCTTCTAAAAGC		S12_D84 CCTGATGCTAGACATACTGCCACAGACTCTCGACTCAGTCAAGAAGTCAAGCAGCCGTTT
	S1_S ATATCGGATGACGAAGCTCATGAATCAATGCTGCCTGAATTCAGACTGCAAGACATTCAT		S2_S TATGTAGGTGCCAGTGTATATCCTATCTTACCTTTCATGATTACGGGGGATCAGTCTATG		S3_S CATAGAGTGCGAGTTATTTACTCGATGCTCAATGACTATTGTGCAAAAATGATTTCGGAG		S4_S ACGCTCAAGATAGCCTTGGTCCTGTCGCCTACGGAGAAGAGACTGTTCCGGAATGATACG		S5_S AATCAGTCGGTTGATTCGTCAACTTTGGTGAGTAAGCTTGAGAACTTGGTATCGTTTGCT		S6_S AAGTTTGTTGAGGGTAAATCTCACAACATACTTTCTGTCGAGATGCTCAAGCGTGCACTT		S7_S ATATCAAGTATGGGACCCGAAATTTCATACTTAGTTATGGTCATCGGACCACCAAGTGGT		S8_S AATTTGTCGTTACAGCCATCAGCTAAGCCAAAGCTGTATGAGCGCCAAAATGCAATTATG		S9_S GAGGAATTTGCTTATGAGGCGAATTCGTTTTTAGAAGCGCAGTCGATGAATGCTAGGGTG		S10_S GTCTTGGACAACGTCCCTGTCATGATCGGGAACCAAAAACGACCATTGACAGTAGCTTTG		S11_S GGCGCCTCGAAATCAACGCAAAAAACGTATGATAGAAAGGATAAGTCCCCTTCTAAAAGC		S12_S CCCGATGCTGGACATACTGCCACAGACTCTCGACTCAGTCAAGAAGTCAAGCAGCCGTTT
	************************************************************		************************************************************		************************************************************		************************************************************		************************************************************		************************************************************		************************************************************		*** **************************************************** ***		************************************************************		************************************************************		************************************************************		** ****** **************************************************
	S1_O GAGTTCAGATTGAACTTGAAGCGCGTAGCTGTAGTACCTGACGAGTCTGAAGAGATTCAG		S2_O ATGGTTGATTCCGTTAAGGTTAACATGAAAAATGTATTTGATGATAAGCATGAGCAGGAG		S3_O GTACCCTACGAAAGTAGCTTCGTAGGGGAGCTCCCTGTCAAGTCAGTGACTCTAAATAAA		S4_O TTAAGTCACCTCGCTGATGTTCACATGTACGTGTTGGACCCAGCTGAGGCGGAAGGGAAG		S5_O CCTTTGTATAACGTGCCCAAATGTGGTCCAGATTATTATGGTCCCACTGTATACTCTGAA		S6_O AGTATAGGTGGTCAAAATGTCGATGCTAATAAGATATCGTCATTTTGGTTCGCTACTTAC		S7_O TTTATGGATACGCCAAACGTATCGTCAGCTCAGTCATCTGTCCATACTGTGTCAAATGCT		S8_O AAGGGTTTAGATATACCTTATTCTGAACCCATTGAACCATGTAAATTGTTTCGGTCTGTT		S9_O GACATGCTCACTGGTGTCCACAATATTGAAGACAAATACGTTTTCAGGATGCAGTCTATA		S10_O ATAAAATACATCGCTAAATCTTTGAATTGCGATTTAGTTGGTGACTCGTATGATACTTTT		S11_O AGAAATTCAAAGAAAGGTGCTAAAAAATCTTCATCCGCAAGAAAGAAGAAAGAATATTCT		S12_O TCCGAGGAAAATGCTAGCGGCAACGATCTCAATACTGGAAGAGGAAGTCACGGAACTGGT
	S1_D84 GAGTTCAGATTGAACTTGAAGCGCGTAGCTGTAGTACCTGACGAGTCTGAAGAGATTCAG		S2_D84 ATGGTTGATTCCGTTAAGGTTAACATGAAAAATGTATTTGATGATAAGCATGAGCAGGAG		S3_D84 GTACCCTACGAAAGTAGCTTCGTAGGGGAGCTCCCTGTCAAGTCAGTGACTCTAAATAAA		S4_D84 TTAAGTCACCTCGCTGATGTTCACATGTACGTGTTGGACCCAGCTGAGGCGGAAGGGAAG		S5_D84 CCTTTGTATAACGTGCCCAAATGTGGTCCAGATTATTATGGTCCCACTGTATACTCTGAA		S6_D84 AGTATAGGTGGTCAAAATGTCGATGCTAATAAGATATCGTCATTTTGGTTCGCTACTTAC		S7_D84 TTTATGGATACGCCAAACGTATCGTCAGCTCAGTCATCTGTCCATACTGTGTCAAATGCT		S8_D84 AAGGGTTTAGATATACCTTATTCTGAACCCATTGAACCATGCAAATTGTTTCGGTCTGTT		S9_D84 GACATGCTCACTGGTGTCCACAATATTGAAGACAAATACGTTTTCAGGATGCAGTCTATA		S10_D84 ATAAAATACATCGCTAAATCTTTGAATTGCGATTTAGTTGGTGACTCATATGATACTTTT		S11_D84 AGAAATTCAAAGAAAGGTGCTAAAAAATCTTCATCCGCAAGAAAGAAGAAAGAATATTCT		S12_D84 TCCGAGGAAAATGCTAGCGGCAACGATCTCAATACTGGAAGAGGAAGTCACGGAACTGGT
	S1_S GAGTTCAGATTGAACTTGAAGCGCGTAGCTGTAGTACCTGACGAGTCTGAAGAGATTCAG		S2_S ATGGTTGATTCCGTTAAGGTTAACATGAAAAATGTATTTGATGATAAGCATGAGCAGGAG		S3_S GTACCCTACGAAAGTAGCTTCGTAGGGGAGCTCCCTGTCAAGTCAGTGACTCTAAATAAA		S4_S TTAAGTCACCTCGCTGATGTTCACATGTACGTGTTGGACCCAGCTGAGGCGGAAGGGAAG		S5_S CCTTTGTATAACGTGCCCAAATGTGGTCCAGATTATTATGGTCCCACTGTATACTCTGAA		S6_S AGTATAGGTGGTCAAAATGTCGATGCTAATAAGATATCGTCATTTTGGTTCGCTACTTAC		S7_S TTTATGGATACGCCAAACGTATCGTCAGCTCAGTCATCTGTCCATACTGTGTCAAATGCT		S8_S AAGGGTTTAGATATACCTTATTCTGAACCCATTGAACCATGTAAATTGTTTCGGTCTGTT		S9_S GACATGCTCACTGGTGTCCACAATATTGAAGACAAATACGTTTTCAGGATGCAGTCTATA		S10_S ATAAAATACATCGCTAAATCTTTGAATTGCGATTTAGTTGGTGACTCATATGATACTTTT		S11_S AGAAATTCAAAGAAAGGTGCTAAAAAATCTTCATCCGCAAGAAAGAAGAAAGAATATTCT		S12_S TCCGAGGAAAATGCTAGCGGCAACGATCTCAATACTGGAAGAGGAAGTCACGGAACTGGT
	************************************************************		************************************************************		************************************************************		************************************************************		************************************************************		************************************************************		************************************************************		***************************************** ******************		************************************************************		*********************************************** ************		************************************************************		************************************************************
	S1_O ATGGATGAAAGTCAGAGTGATAAGCGGCGTCGCAAGAAGAGGATGGAGAGGAGTCGCCCT		S2_O ATAGTCCTACCTATTCATCCTGCTTGCTTTGTGTCGACCATCACTGAGGACACTTCTTCC		S3_O CTGGGTGACAGAAATATGGATGCTTTAGCTGAACATCTCTTGTTTGAGCACGACGTTGTG		S4_O AATTTGTCTGACTCGGAGACTGTTTACGTCTACGTGACCCCACCCAATTTGACTGATGTG		S5_O CTATTATCCTTGGCTACTAATGCTCGCACTCATTGGTACGCCACCATTGATTATTCTATG		S6_O ACTATTTTCACAACTGTCTACTCTCCTAGACTGAGATATCAGGCTGGATCGTCTAAGAGA		S7_O GATGTTGACTTGAATGATATTATCGCCATTAACTCAACGATGGCTAAGAGCACGAAGTTG		S8_O GCGGGGCAGACTGGGAACATACCGATGATGGGTATACTCGCTACGCCCCCTGCTGCTCAG		S9_O TCTAAGTTTTTGAAGGCTTACTATACTGCTTCAGAAGATGTTGCTTATCTGACCGGATTC		S10_O TATTACTGCAATTCGTCTGCTTATGGTAAGAATCTGATTTCAGTATCAGACAATGATTTT		S11_O TCAAATTCTGAAACGGATTTAAGTTCTGACAGCGACGCCAATACTCGCAAATCAAAGCGT		S12_O GACGGAGTTGAACAACACTACAAATTTGACTGTGAAGAAGGAATGTCCGCGTATCACAAA
	S1_D84 ATGGATGAAAGTCAGAGTGATAAGCGGCGTCGCAAGAAGAGGATGGAGAGGAGTCGCCCT		S2_D84 ATAGTCCTACCTATTCATCCTGCTTGCTTTGTGTCGACCATCACTGAGGACACTTCTTCC		S3_D84 CTGGGTGACAGAAATATGGATGCTTTAGCTGAACATCTCTTGTTTGAGCACGACGTTGTG		S4_D84 AATTTGTCTGACTCGGAGACTGTTTACGTCTACGTGACCCCACCCAATTTGACTGATGTG		S5_D84 CTATTATCCTTGGCTACTAATGCTCGCACTCATTGGTATGCCACCATTGATTATTCTATG		S6_D84 ACTATTTTCACAACTGTCTACTCTCCTAGACTGAGATATCAGGCTGGATCGTCTAAGAGA		S7_D84 GATGTTGACTTGAATGATATTATCGCCATTAACTCAACGATGGCTAAGAGCACGAAGTTG		S8_D84 GCGGGGCAGACTGGGAACATACCGATGATGGGTATACTCGCTACGCCCCCTGCTGCTCAG		S9_D84 TCTAAGTTTTTGAAGGCTTACTATACTGCTTCAGAAGATGTTGCTTATCTGACCGGATTC		S10_D84 TATTACTGCAATTCGTCTGCTTATGGTAAGAATCTGATTTCAGTATCAGACAATGATTTT		S11_D84 TCAAATTCTGAAACGGATTTAAGTTCTGACAGCGACGCCAATACTCGCAAATCAAAGCGT		S12_D84 GACGGAGTTGAACAACACTACAAATTTGACTGTGAAGAAGGAATGTCCGCGTATCACAAA
	S1_S ATGGATGAAAGTCAGAGTGATAAGCGGCGTCGCAAGAAGAGGATGGAGAGGAGTCGCCCT		S2_S ATAGTCCTACCTATTCATCCTGCTTGCTTTGTGTCGACCATCACTGAGGACACTTCTTCC		S3_S CTGGGTGACAGAAATATGGATGCTTTAGCTGAACATCTCTTGTTTGAGCACGACGTTGTG		S4_S AATTTGTCTGACTCGGAGACTGTTTACGTCTACGTGACCCCACCCAATTTGACTGATGTG		S5_S CTATTATCCTTGGCTACTAATGCTCGCACTCATTGGTATGCCACCATTGATTATTCTATG		S6_S ACTATTTTCACAACTGTCTACTCTCCTAGACTGAGATATCAGGCTGGATCGTCTAAGAGA		S7_S GATGTTGACTTGAATGATATTATCGCCATTAACTCAACGATGGCTAAGAGCACGAAGTTG		S8_S GCGGGGCAGACTGGGAACATACCGATGATGGGTATACTCGCCACGCCCCCTGCTGCTCAG		S9_S TCTAAGTTTTTGAAGGCTTACTATACTGCTTCAGAAGATGTTGCTTATCTGACCGGATTC		S10_S TATTACTGCAATTCGTCTGCTTATGGTAAGAATCTGATTTCAGTATCAGACAATGATTTT		S11_S TCAAATTCTGAAACGGATTTAAGTTCTGACAGCGACGCCAATACTCGCAAATCAAAGCGT		S12_S GACGGAGTTGAACAACACTACAAATTTGACTGCGAAGAAGGAATGTCCGCGTATCACAAA
	************************************************************		************************************************************		************************************************************		************************************************************		************************************** *********************		************************************************************		************************************************************		***************************************** ******************		************************************************************		************************************************************		************************************************************		******************************** ***************************
	S1_O GTGTGGCTGTCGGGATCGGAAAACGACAGGCGCATAGAACTAAACGACTCTTTGAAACCT		S2_O GTAGTATACGCCGACGGAGATGAACTGTATTCAGTGCACGTTAGGCACGCAACCATGACT		S3_O AATGCGCAGCGAGAGAACCGGATCTTCTATCAAAGAAAATCCGCGCCTGCTGTGCCAGTC		S4_O AAGCCGACGACCGTTGTGCTGACTGAGTGTGCCGCTAACGCTAAGTCAGCAAACGATCTG		S5_O TTTACCAGGTCTGTTTTGACTGGTTTCGTAGCTAAATATTTCAATGAAGAAGCTGTGCCT		S6_O ATCATTGCTTTATCTGAAAGTAGAAACCAGTATAGAAGTAATCTATTCTGGGATCTGAGG		S7_O GTGTCTGCTTCAACTCTTCAGGCCATGTTGGTTAATGACGTTTATGATAGATGTATGGAT		S8_O CAGCAGCCCTTCTTCGTCGCCGAAAGAAGGAGAATTTTGTTTGGAATCCGCTCAAATGCG		S9_O ATAAAGCCTGACGACTCCAAGGACTCAATCTTGAGTGCCGAACTCTTGAAAGCGCAGGTT		S10_O TCTAATCCCCAAAGGGCTCTCCTCTCAGTGGGAGATTTATGTTATCAAGCAGCGCGTTCA		S11_O AAGTAA		S12_O CGCGTTGTAGATACATTCTTTAAATATTTTGAATATCCGGCTGAAGATGGGCATTCCACC
	S1_D84 GTGTGGCTGTCGGGATCGGAAAACGACAGGCGCATAGAACTAAACGACTCTTTGAAACCT		S2_D84 GTAGTATACGCCGACGGAGATGAACTGTATTCAGTGCACGTTAGGCACGCAACCATGACT		S3_D84 AATGCGCAGCGAGAGAACCGGATCTTCTATCAAAGAAAATCCGCGCCTGCTGTGCCAGTC		S4_D84 AAGCCGACGACCGTTGTGCTGACTGAGTGTGCCGCTAACGCTAAGTCAGCAAACGATCTG		S5_D84 TTTACCAGGTCTGTTTTGACTGGTTTCGTAGCTAAATATTTCAATGAAGAAGCTGTGCCT		S6_D84 ATCATTGCTTTATCTGAAAGTAGAAACCAGTATAGAAGTAATCTATTCTGGGATCTGAGG		S7_D84 GTGTCTGCTTCAACTCTTCAGGCCATGTTGGTTAATGACGTTTATGATAGATGTATGGAT		S8_D84 CAGCAGCCCTTCTTCGTCGCCGAAAGAAGGAGAATTTTGTTTGGAATCCGCTCAAATGCG		S9_D84 ATAAAGCCTGACGACTCCAAGGACTCAATCTTGAGTGCCGAACTCTTGAAAGCGCAGGTT		S10_D84 TCTAATCCCCAAAGGGCTCTCCTCTCAGTGGGAGATTTATGTTATCAAGCAGCGCGTTCA		S11_D84 AAGTAA		S12_D84 CGCGTTGTAGATACATTCTTTAAATATTTTGAATATCCGGCTGAAGATGGGCATTCCACC
	S1_S GTGTGGCTGTCGGGATCGGAAAACGACAGGCGCATAGAACTAAACGACTCTTTGAAACCT		S2_S GTAGTATACGCCGACGGAGATGAACTGTATTCAGTGCACGTTAGGCACGCAACCATGACT		S3_S AATGCGCAGCGAGAGAACCGGATCTTCTATCAAAGAAAATCCGCGCCTGCTGTGCCAGTC		S4_S AAGCCGACGACCGTTGTGCTGACTGAGTGTGCCGCTAACGCTAAGTCAGCAAACGATCTG		S5_S TTTACCAGGTCTGTTTTGACTGGTTTCGTAGCTAAATATTTCAATGAAGAAGCTGTGCCT		S6_S ATCATTGCTTTATCTGAAAGTAGAAACCAGTATAGAAGTAATCTATTCTGGGATCTGAGG		S7_S GTGTCTGCTTCAACTCTTCAGGCCATGTTGGTTAATGACGTTTATGATAGATGTATGGAT		S8_S CAGCAGCCCTTCTTTGTCGCCGAAAGAAGGAGAATTTTGTTTGGAATCCGCTCCAATGCG		S9_S ATAAAGCCTGACGACTCCAAGGACTCAATCTTGAGTGCCGAACTCTTGAAAGCGCAGGTT		S10_S TCTAATCCCCAAAGGGCTCTCCTCTCAGTGGGAGATTTATGTTATCAAGCAGCGCGTTCA		S11_S AAGTAA		S12_S CGCGTTGTAGATACATTCTTTAAATATTTTGAATATCCGGCTGAAGATGGGCACTCCACC
	************************************************************		************************************************************		************************************************************		************************************************************		************************************************************		************************************************************		************************************************************		************** ************************************** ******		************************************************************		************************************************************		******		***************************************************** ******
	S1_O AGTCAAAAATTTGAAACTAAGTTATCGTCTTATCTATTAAATAGATTGATGAATGAGATG		S2_O ATGTATGTCAATGTGCTTGGTGAGACCGTCGAGACCAGGCAGCTGTCTATGATAGGCGAA		S3_O ATATTTGGAGATGACCTGGAGCCGGCTGTCCGTGAAAGAGCTAACCTCTACCATCGATAT		S4_O AGGCAATACATCGTCACCCAACTAAGGAAGATGCCCTCCCTTCCATTTGGGTGTACTACT		S5_O ATAGACAAAAGGATTGTGTCAATTGTTGGCTACAATCCACCTTATGTCTGGACGTGTCTA		S6_O GATGATAGTAGCCATGAGGTCATGTCCATGGTGCATGTACTTTCGGCTCTATTTGCCTCT		S7_O TTGGATGGGATTTTATTATCTCAAGCTCTTCCATTCTTCAGAAATTATGTCAACGTGCAA		S8_O GCTATTCCAGCCGGGGCATATCAATTTGTTGTTCCTGCTTGGGCATCAGTGCTAAGTGTC		S9_O ACATCCGAGGTGCTACGTGTGCGTAATTTGATTACCACCAAGATTCAGAAGTACATTAAT		S10_O CTCCACGTTGCAGCAGCTAATTATATAAGGATATTTGACCGCATGCCTCCTGGCTTTCAG				S12_O CTATATTCGGACGTTATGTTTTTATCTGGTGGTGGCGATCTTGGTCTACTAGTTATGAGT
	S1_D84 AGTCAAAAATTTGAAACTAAGTTATCGTCTTATCTATTAAATAGATTGATGAATGAGATG		S2_D84 ATGTATGTCAATGTGCTTGGTGAGACCGTCGAGACCAGGCAGCTGTCTATGATAGGCGAA		S3_D84 ATATTTGGAGATGACCTGGAGCCGGCTGTCCGTGAAAGAGCTAACCTCTACCATCGATAT		S4_D84 AGGCAATACATCGTCACCCAACTAAGGAAGATGCCCTCCCTTCCATTTGGGTGTACTACT		S5_D84 ATAGACAAAAGGATTGTGTCAATTGTTGGCTACAATCCACCTTATGTCTGGACGTGTCTA		S6_D84 GATGATAGTAGCCATGAGGTCATGTCCATGGTGCATGTACTTTCGGCTCTATTTGCCTCT		S7_D84 TTGGATGGGATTTTATTATCTCAAGCTCTTCCATTCTTCAGAAATTATGTCAACGTGCAA		S8_D84 GCTATTCCAGCCGGGGCATATCAATTTGTTGTTCCTGCTTGGGCATCAGTGCTAAGTGTC		S9_D84 ACATCCGAGGTGCTACGTGTGCGTAATTTGATTACCACCAAGATTCAGAAGTACATTAAT		S10_D84 CTCCACGTTGCAGCAGCTAATTATATAAGGATATTTGACCGCATGCCTCCTGGCTTTCAG				S12_D84 CTATATTCGGACGTTATGTTTTTATCTGGTGGTGGCGATCTTGGTCTACTAGTTATGAGT
	S1_S AGTCAAAAATTTGAAACTAAGTTATCGTCTTATCTATTAAATAGATTGATGAATGAGATG		S2_S ATGTATGTCAATGTGCTTGGTGAGACCGTCGAGACCAGGCAGCTGTCTATGATAGGCGAA		S3_S ATATTTGGAGATGACCTGGAGCCGGCTGTCCGTGAAAGAGCTAACCTCTACCATCGATAT		S4_S AGGCAATACATCGTCACCCAACTAAGGAAGATGCCCTCCCTTCCATTTGGGTGTACTACT		S5_S ATAGATAAAAGGATTGTGTCAATTGTTGGCTACAATCCACCTTATGTCTGGACGTGTCTA		S6_S GATGATAGTAGCCATGAGGTCATGTCCATGGTGCATGTACTTTCGGCTCTATTTGCCTCT		S7_S TTGGATGGGATTTTATTATCTCAAGCTCTTCCATTCTTCAGAAATTATGTCAACGTGCAA		S8_S GCTATTCCAGCCGGGGCATATCAATTTGTTGTTCCTGCCTGGGCATCAGTGCTAAGTGTC		S9_S ACATCCGAGGTGCTACGTGTGCGTAATTTGATTACCACCAAGATTCAGAAGTACATTAAT		S10_S CTCCACGTTGCAGCAGCTAATTATATAAGGATATTTGACCGCATGCCTCCTGGCTTTCAG				S12_S CTATATTCGGACGTTATGTTTTTATCTGGTGGTGGCGATCTTGGTCTACTAGTTATGAGT
	************************************************************		************************************************************		************************************************************		************************************************************		***** ******************************************************		************************************************************		************************************************************		************************************** *********************		************************************************************		************************************************************				************************************************************
	S1_O AATCCTCATTATTGTGGACATCCGTTACCAGCATTATTTGTTACACTCATAATGCTAAAG		S2_O TCCATCGTTCCTGATGATTTCGCGCCTTCCTTGCTGATATTGAGATTTAGTCAAGATTCA		S3_O TCGGTTCCGTATCACCAAATTGAGCTGGCATTGCATGCATTGGCAAATGATTTATTATCA		S4_O TATGCTCCAGGTTTTCTGTCCGACGGTGTGTGCAAGGAACATCCTAACTTGTTCACTTCT		S5_O CGCCACGGAATTCGTCCGACATATATTGAGAAATCGCTCCCGAATCCGGGTGGAAAAGGT		S6_O GCCTTGACGGCTTATATTTCTACACGCGTAGCTCATGAACTTACTCAAGGGAATGACGAA		S7_O TCGAAGGGATCACTCCCTCCGGCTGTGGCTGCGTGCTTGAATACTCCCATCAAGGAATTA		S8_O ACTGGTGCATATGTCTATTTTACAAACTCGTTCTTTGGAACGATAATAGCTGGCGTTACG		S9_O TTGTACGAAGATTCACAGTTACCGCATTTTCGGCAGGCGGCTTTGTCCTACACTCAGGAT		S10_O CCGTCAAAACACCTTTTCCGTATCATAGGTGTACTAGATATGGAAACTTTGAAGACTATG				S12_O AGATATCAAGAAGTCATGACCTTACGGTTGCGAAGTGCCATTTATGGCATATTTTGCTAC
	S1_D84 AATCCTCATTATTGTGGACATCCGTTACCAGCATTATTTGTTACACTCATAATGCTAAAG		S2_D84 TCCATCGTTCCTGATGATTTCGCGCCTTCCTTGCTGATATTGAGATTTAGTCAAGATTCA		S3_D84 TCGGTTCCGTATCACCAAATTGAGCTGGCATTGCATGCATTGGCAAATGATTTATTATCA		S4_D84 TATGCTCCAGGTTTTCTGTCCGACGGTGTGTGCAAGGAACATCCTAACTTGTTCACTTCT		S5_D84 CGCCACGGAATTCGTCCGACATATATTGAGAAATCGCTCCCGAATCCGGGTGGAAAAGGT		S6_D84 GCCTTGACGGCTTATATTTCTACACGCGTAGCTCATGAACTTACTCAAGGGAATGACGAA		S7_D84 TCGAAGGGATCACTCCCTCCGGCTGTGGCTGCGTGCTTGAATACTCCCATCAAGGAATTA		S8_D84 ACTGGTGCATATGTCTATTTTACAAACTCGTTCTTTGGAACGATAATAGCTGGCGTTACG		S9_D84 TTGTACGAAGATTCACAGTTACCGCATTTTCGGCAGGCGGCTTTGTCCTACACTCAGGAT		S10_D84 CCGTCAAAACACCTTTTCCGTATCATAGGTGTACTAGATATGGAAACTTTGAAGACTATG				S12_D84 AGATATCAAGAAGTCATGACCTTACGGTTGCGAAGTGCCATTTATGGCATATTTTGCTAC
	S1_S AATCCTCATTATTGTGGACATCCGTTACCAGCATTATTTGTTACACTCATAATGCTAAAG		S2_S TCCATCGTTCCTGATGATTTCGCGCCTTCCTTGCTGATATTGAGATTTAGTCAAGATTCA		S3_S TCGGTTCCGTATCACCAAATTGAGCTGGCATTGCATGCATTGGCAAATGATTTATTATCA		S4_S TATGCTCCAGGTTTTCTGTCCGACGGTGTGTGCAAGGAACATCCTAACTTGTTCACTTCT		S5_S CGCCACGGAATTCGTCCGACATATATTGAGAAATCGCTCCCGAATCCGGGTGGAAAAGGT		S6_S GCCTTGACGGCTTATATTTCTACACGCGTAGCTCATGAACTTACTCAAGGGAATGACGAA		S7_S TCGAAGGGATCACTCCCTCCGGCTGTGGCTACGTGCTTGAATACTCCCATCAAGGAATTA		S8_S ACTGGTGCATATGTCTATTTTACAAACTCGTTCTTTGGAACGACAATAGCTGGCGTTACG		S9_S TTGTACGAAGATTCACAGTTACCGCATTTTCGGCAGGCGGCTTTGTCCTACACTCAGGAT		S10_S CCGTCAAAACACCTTTTCCGTATCATAGGTGTACTAGATATGGAAACTTTGAAGACTATG				S12_S AGATATCAAGAAGTCATGACCTTACGGTTGCGAAGTGCCATTTATGGCATATTTTGCTAC
	************************************************************		************************************************************		************************************************************		************************************************************		************************************************************		************************************************************		****************************** *****************************		******************************************* ****************		************************************************************		************************************************************				************************************************************
	S1_O GCTTATTCCATTAAGAATAAGTTCTTTTCGTATGGTATAAGATACATGGAGCTCGTGTGT		S2_O GTCGGAGAGATTTTCTATCTTAGTCATGACAATATGAAAAAGTTTCTAGGCTACAGCCTT		S3_O ATACAATACTGTCACCCGACTGTAGTGTATAACTATTTGAGTTCCAGAGCTCCAAACTTT		S4_O GAGGAGCTGGGTGCCAAAATTAAGGTGCTCACGAAATTGCTCATTCGCTGTGCCACTTCC		S5_O CCCTTTGGACTTATCTTACCCGTAATCAACGAGCTAGTGTTAAAGAGTAAGGTGAAGTAT		S6_O CGCGAGTCTTTGAATAACGTCCTTGTGTGGTTGAAGACTCTTACTTTTGAGCCATCAACC		S7_O TTCTCGATGGGCTCTGGTAAGCGTGAGCCGTTGGCGTTGGAATTTAGAAAGGATAATGAG		S8_O GCCACTGCAACTGCCGCGGACGCTGCTACTACATTTACTGTTCCGACTGACGCGAACAAC		S9_O TGGGATGTTGATGGCGGTGTGCCCGCTGCACTTCCACAGCCTGATATAACTGATGACGAA		S10_O GTGACATCAAACATTGCTCGTGAGCCAGGCATGTTTTGTCATGATAATGTTAAAGATGTA				S12_O CTACAAGCCTTAACCGCCTACCTAACCTATTTCGATGTTAAAGTAGGTCAAGCTGTTATG
	S1_D84 GCTTATTCCATTAAGAATAAGTTCTTTTCGTATGGTATAAGATACATGGAGCTCGTGTGT		S2_D84 GTCGGAGAGGTTTTCTATCTTAGTCATGACAATATGAAAAAGTTTCTAGGCTACAGCCTT		S3_D84 ATACAATACTGTCACCCGACTGTAGTGTATAACTATTTGAGTTCCAGAGCTCCAAACTTT		S4_D84 GAGGAGCTGGGTGCCAAAATTAAGGTGCTCACGAAATTGCTCATTCGCTGTGCCACTTCC		S5_D84 CCCTTTGGACTTATCTTACCCGTAATCAACGAGCTAGTGTTAAAGAGTAAGGTGAAGTAT		S6_D84 CGCGAGTCTTTGAATAACGTCCTTGTGTGGTTGAAGACTCTTACTTTTGAGCCATCAACC		S7_D84 TTCTCGATGGGCTCTGGTAAGCGTGAGCCGTTGGCGTTGGAATTTAGAAAGGATAATGAG		S8_D84 GCCACTGCAACTGCCGCGGACGCTGCTACTACATTTACTGTTCCGACTGACGCGAACAAC		S9_D84 TGGGATGTTGATGGCGGTGTGCCCGCTGCACTTCCACAGCCTGATATAACTGATGACGAA		S10_D84 GTGACATCAAACATTGCTCGTGAGCCAGGCATGTTTTGTCATGATAATGTTAAAGATGTA				S12_D84 CTACAAGCCTTAACCGCCTACCTAACCTATTTCGATGTTAAAGTAGGTCAAGCTGTTATG
	S1_S GCTTATTCCATTAAGAACAAGTTCTTTTCGTATGGTATAAGATACATGGAGCTCGTGTGT		S2_S GTCGGAGAGGTTTTCTATCTTAGTCATGACAATATGAAAAAGTTTTTAGGCTACAGCCTT		S3_S ATACAATACTGTCACCCGACTGTAGTGTATAACTATTTGAGTTCCAGAGCTCCAAACTTT		S4_S GAGGAGCTGGGTGCCAAAATTAAGGTGCTCACGAAATTGCTCATTCGCTGTGCCACTTCC		S5_S CCCTTTGGACTTATCTTACCCGTAATCAACGAGCTAGTGTTAAAGAGTAAGGTGAAGTAT		S6_S CGCGAGTCTTTGAATAACGTCCTTGTGTGGTTGAAGACTCTTACTTTTGAGCCATCAACC		S7_S TTCTCGATGGGCTCTGGTAAGCGTGAGCCGTTGGCGTTGGAATTTAGAAAGGATAATGAG		S8_S GCTACTGCAACTGCCGCAGACGCTGCTACTACATTTACTGTTCCAACTGACGCGAACAAC		S9_S TGGGATGTTGATGGCGGTGTGCCCGCTGCACTTCCACAGCCTGATATAACTGATGACGAA		S10_S GTGACATCAAACATTGCTCGTGAGCCAGGCATGTTTTGTCATGATAATGTTAAAGATGTA				S12_S CTACAAGCCTTAACCGCCTACCTAACCTATTTTGATGCTAAAGTAGGCCAAGCTGTTATG
	***************** ******************************************		********* *********************************** **************		************************************************************		************************************************************		************************************************************		************************************************************		************************************************************		** ************** ************************** ***************		************************************************************		************************************************************				******************************** **** ********* ************
	S1_O AATGAGATCGGCGGTCCGGATCTCAATACCCGAACTTTCCCCGTTTTATTTGGAAGTGAC		S2_O GAATATACTGACAAGTGCAGTATATTCGACGTAGCCAGACGCGTATCTACGACGCGTAAT		S3_O CTAAGGTTGGATGATCAAGTATCGCTGAAACTAACATCCGCTGGGATAGGTACTCTTATG		S4_O ATGTCTCAGGACGGATCTAACGCATTCTGTCCTAAGCATCCCAAAGTGAAGATCGTGCAC		S5_O GTAATGCATAATCCCCAAATCAAGCTTTTGTGTTTGGATACATTTATGCTGTCTACTTCA		S6_O ATCGCTCTGATCGCTTATATATGGCTAGTCAGTCCAACGGACGCCCAAGCCACTATAACG		S7_O GGTCAATGCATTGGCATTGTTCTTCCTAAAGGACATGAAGGAGATACCCTATCATCCCGC		S8_O CTCCCTGTCCAAACGGATTCACGTTTGTCGTTCTCACTTGGTGGTGGGAACATCAACCTG		S9_O AGTCCCGTCACTAACCCTGGCCCTAGCGCACCAACAGTGAGTAAAGGTGCTGATCAGCCA		S10_O CTGCACCGTATAGGTGTTTATTCTCCGAACCACCACTTTTCCGCAGTCATCTTGTGGAGG				S12_O TTGGATGAGGAGTTGGAGAAATACGAAATCCGACTCGATGTCGCACAAGACGACGATCCA
	S1_D84 AATGAGATCGGCGGTCCGGATCTCAATACCCGAACTTTCCCAGTTTTATTTGGAAGTGAC		S2_D84 GAATATACTGACAAGTGCAGTATATTCGACGTAGCCAGACGCGTATCTACGACGCGTAAT		S3_D84 CTAAGGTTGGATGATCAAGTATCGCTGAAACTAACATCCGCTGGGATAGGTACTCTTATG		S4_D84 ATGTCTCAGGACGGATCTAACGCATTCTGTCCTAAGCATCCCAAAGTGAAGATCGTGCAC		S5_D84 GTAATGCATAATCCCCAAATCAAGCTTTTGTGTTTGGATACATTTATGCTGTCTACTTCA		S6_D84 ATCGCTCTGATCGCTTATATATGGCTAGTCAGTCCAACGGACGCCCAAGCCACTATAACG		S7_D84 GGTCAATGCATTGGCATTGTTCTTCCTAAAGGACATGAAGGAGATACCCTATCATCCCGC		S8_D84 CTCCCTGTCCAAACGGATTCACGTTTGTCGTTCTCACTTGGTGGTGGGAACATCAACCTG		S9_D84 AGTCCCGTCACTAACCCTGGCCCTAGCGCACCAACAGTGAGTAAAGGTGCTGATCAGCCA		S10_D84 CTGCACCGTATAGGTGTTTACTCTCCGAACCACCACTTTTCCGCAGTCATCTTGTGGAGG				S12_D84 TTGGATGAGGAGTTGGAGAAATACGAAATCCGACTCGATGTCGCACAAGACGACGATCCA
	S1_S AATGAGATCGGCGGTCCGGATCTCAATACCCGAACTTTCCCAGTTTTATTTGGAAGTGAC		S2_S GAATATACTGACAAGTGCAGTATATTCGACGTAGCCAGACGCGTATCTACGACGCGTAAT		S3_S CTAAGGTTGGATGATCAAGTATCGCTGAAACTAACATCCGCTGGGATAGGTACTCTTATG		S4_S ATGTCTCAGGACGGATCTAACGCATTCTGTCCTAAGCATCCCAAAGTGAAGATCGTGCAC		S5_S GTAATGCATAATCCCCAAATCAAGCTTTTGTGTTTGGATACATTTATGCTGTCTACTTCA		S6_S ATCGCTCTGATCGCTTATATATGGCTAGTCAGTCCAACGGACGCCCAAGCCACTATAACG		S7_S GGTCAATGCATTGGCATTGTTCTTCCTAAAGGACATGAAGGAGATACCCTATCATCCCGC		S8_S CTCCCTGTCCAAACGGATTCACGTTTGTCGTTCTCACTTGGTGGTGGGAACATCAACCTG		S9_S AGTCCCGTCACTAACCCTGGCCCTAGCGCACCACCAGTGAGTAAAGGTGCTGATCAGCCA		S10_S CTGCACCGTATAGGTGTTTACTCTCCGAACCACCACTTTTCCGCAGTCATCTTGTGGAGG				S12_S TTGGATGAGGAGTTGGAGAAATACGAAATCCGACTCGATGTCGCGCAAGACGACGATCCA
	***************************************** ******************		************************************************************		************************************************************		************************************************************		************************************************************		************************************************************		************************************************************		************************************************************		********************************* **************************		******************** ***************************************				******************************************** ***************
	S1_O GGTTCATTCGTGGGCACACGAGTATACTCGCACTATCCAATAAAACTACGTATGATATTG		S2_O ACGATACCTAATGGATTCTGCTCTGTTGATGGCGTGCCGTACCTTGATGGACGGTTCATT		S3_O CCTAGACCTGTGGTACAGCTGCTTGATTATGATCTAGTCTATATGTCACCGCTAGCCCTG		S4_O GAATCGAACGCCACATCCTACGTCCTGTTCAATCGTCCGAACGGGATGGTGGCTACGAAT		S5_O ATGAACATTTTATACATTGGTGCCTATCCAGCTACCCATCTATTAAGCTTACAGCTTAAT		S6_O ATAGGAAGCGTCATGGAGAGTGAGTCTTCTGACGATTTCCCTGATATCGTTAAGATCCTC		S7_O TATCCTGCTGTTTTTATTAATGAAAGTGAACCGTTTTCTGATAAAGAGCGTTCCGAGTTG		S8_O GAACTGGGTGTGGCTAAAACGGGATTTTGTGTCGCAATTGAAGGCGAGTTTACGATATTG		S9_O GAAGACGAGGAGATGATACGTAAAAAGGTAGAGACTTCGAAAGATGCTCCACCTAAGGCA		S10_O GGGTGGGCTTCCACGTATGCATATATGTTTAACCAAGAACAATTAAATATGCTATCGGGA				S12_O ATTGTATTTCAAATCACGACGGGTGTATTCACATCGGGAGTAGCTCACGATCTGCGTAAA
	S1_D84 GGTTCATTCGTGGGCACACGAGTATACTCGCACTATCCAATAAAACTACGTATGATATTG		S2_D84 ACGATACCTAATGGATTCTGCTCTGTTGATGGCGTGCCGTACCTTGATGGACGGTTCATT		S3_D84 CCTAGACCTGTGGTACAGCTGCTTGATTATGATCTAGTCTATATGTCACCGCTAGCCCTG		S4_D84 GAATCGAACGCCACATCCTACGTCCTGTTCAATCGTCCGAACGGGATGGTGGCTACGAAT		S5_D84 ATGAACATTTTATACATTGGTGCCTATCCAGCTACCCATCTATTAAGCTTACAGCTTAAT		S6_D84 ATAGGAAGCGTCATGGAGAGTGAGTCTTCTGACGATTTCCCTGATATCGTTAAGATCCTC		S7_D84 TATCCTGCTGTTTTTATTAATGAAAGTGAACCGTTTTCTGATAAAGAGCGTTCCGAGTTG		S8_D84 GAACTGGGTGTGGCTAAAACGGGATTTTGTGTCGCAATTGAAGGCGAGTTTACGATATTG		S9_D84 GAAGACGAGGAGATGATACGTAAAAAGGTAGAGACTTCGAAAGATGCTCCACCTAAGGCA		S10_D84 GGGTGGGCTTCCACGTATGCATATATGTTTAACCAAGAACAATTAAATATGCTATCAGGA				S12_D84 ATTGTATTTCAAATCACGACGGGTGTATTCACATCGGGAGTAGCTCACGATCTGCGTAAA
	S1_S GGTTCATTCGTGGGCACACGAGTATACTCGCACTATCCAATAAAACTACGTATGATATTG		S2_S ACGATACCTAATGGATTCTGCTCTGTTGATGGCGTGCCGTATCTTGATGGACGGTTCATT		S3_S CCTAGACCTGTGGCACAGCTGCTTGATTATGATCTAGTCTATATGTCACCGCTAGCCCTG		S4_S GAATCGAACGCCACATCCTACGTCCTGTTCAATCGTCCGAACGGGATGGTGGCTACGAAT		S5_S ATGAACATTTTATACATTGGTGCCTATCCAGCTACCCATCTATTAAGCTTACAGCTTAAT		S6_S ATAGGAAGCGTCATGGAGAGTGAGTCTTCTGACGATTTCCCTGATATCGTTAAGATCCTC		S7_S TATCCTGCTGTTTTTATTAATGAAAGTGAACCGTTTTCTGATAAAGAGCGTTCCGAGTTG		S8_S GAACTGGGTGTGGCTAAAACGGGTTTTTGTGTCGCAATTGAAGGCGAATTTACGATATTG		S9_S GAAGACGAGGAGATGATACGTAAAAAGGTAGAGACTTCGAAAGATGCTCCACCTAAGGCA		S10_S GGGTGGGCTTCCACGTATGCATATATGTTTAACCAAGAACAATTAAATATGCTATCAGGA				S12_S ATTGTATTTCAAATCACGACAGGTGTATTCACATCGGGAGTAGCTCACGATCTGCGTAAA
	************************************************************		***************************************** ******************		************* **********************************************		************************************************************		************************************************************		************************************************************		************************************************************		*********************** *********************** ************		************************************************************		******************************************************** ***				******************** ***************************************
	S1_O AACGACTTAACTTATTTATTAACCTACTCAGACCTTCATAAGTTCCAAGAGTTCGAGCTA		S2_O TATCAACCGAGCGGAATTAGTGCAGATAGTAATATCTGTGCTATATACAATTCATATGTT		S3_O AACAATTTAGCCTCCCGATTGTTGAGAAAGATCTCCTTGCACTTAGTAATGCAAATGGTT		S4_O CTAATTCTCTCAGACTTGCCCGATGATGATTGTCCAACGTGCTGGATACTTAAGTTAGCA		S5_O GGGTGGACGATTCTGGCATTTGATCCTAAGATAACTAGCGATTGGACTGATGCCATGGCG		S6_O TCATATACATCTAATACTATGCTACCTGTCCAGCTGTTAGAGGATGGGCGTACTGCTTAT		S7_O TCCGAACTCAAACGGACAGACTCGGACGCTTACGAGAAGCTATATTCCGAAACGATCTCT		S8_O GCAAATCGTAGTCAAGCCTACTATACGTTGAACTCGATAACTCAGACTCCGACATCAATT		S9_O GTTCCTTCTGGAAATGTAAGCGCCAGAGGCATTCCTGCCTTTTTAGAAGATGATATGAGT		S10_O ACATCTGGTTTAGCTGGAGACTTTGGTAAGTACAAATTGACATATGGATCCACTTTCGAT				S12_O CTTACACAGATACTTGAGACCTTTTCTCTTGAACGGTGA
	S1_D84 AACGACTTAACTTATTTATTAACCTACTCAGACCTTCATAAGTTCCAAGAGTTCGAGCTA		S2_D84 TATCAACCGAGCGGAATTAGTGCAGATAGTAATATCTGTGCTATATACAATTCATATGTT		S3_D84 AACAATTTAGCCTCCCGATTGTTGAGAAAGATCTCCTTGCACTTAGTAATGCAAATGGTT		S4_D84 CTAATTCTCTCAGACTTGCCCGATGATGATTGTCCAACGTGCTGGATACTTAAGTTAGCA		S5_D84 GGGTGGACGATTCTGGCATTTGATCCTAAGATAACTAGCGATTGGACTGATGCCATGGCG		S6_D84 TCATATACATCTAATACTATGCTACCTGTCCAGCTGTTAGAGGATGGGCGTACTGCTTAT		S7_D84 TCCGAACTCAAACGGACAGACTCGGACGCTTACGAGAAGCTATATTCCGAAACGATCTCT		S8_D84 GCAAATCGTAGTCAAGCCTACTATACGTTGAATTCGATAACTCAGACTCCGACATCAATT		S9_D84 GTTCCTTCTGGAAATGTAAGCGCCAGAGGCATTCCTGCCTTTTTAGAAGATGATATGAGT		S10_D84 ACATCTGGTTTAGCTGGAGACTTTGGCAAGTACAAATTAACATATGGATCCACTTTCGAT				S12_D84 CTTACACAGATACTTGAGACCTTTTCTCTTGAACGGTGA
	S1_S AACGACTTAACTTATTTATTAACCTACTCAGACCTTCATAAGTTCCAAGAGTTCGAGCTA		S2_S TATCAACCGAGCGGAATTAGTGCAGATAGTAATATCTGTGCTATATACAATTCATATGTT		S3_S AACAATTTAGCCTCCCGATTGTTGAGAAAGATCTCCTTGCACTTAGTAATGCAAATGGTT		S4_S CTAATTCTCTCAGACTTGCCCGATGATGATTGTCCAACGTGCTGGATACTTAAGTTAGCA		S5_S GGGTGGACGATTCTGGCATTTGATCCTAAGATAACTAGCGATTGGACTGATGCCATGGCG		S6_S TCATATACATCTAATACTATGCTACCTGTCCAGCTGTTAGAGGATGGGCGTACTGCTTAT		S7_S TCCGAACTCAAACGGACAGACTCGGACGCTTACGAGAAGCTATATTCCGAAACGATCTCT		S8_S GCAAATCGTAGTCAAGCCTACTACACATTGAATTCGATAACTCAGACCCCGACGTCAATT		S9_S GTTCCTTCTGGAAATGTAAGCGCCAGAGGCATTCCTGCCTTTTTAGAAGATGATATGAGT		S10_S ACATCTGGTTTAGCTGGAGACTTTGGCAAGTACAAATTAACATATGGATCCACTTTCGAT				S12_S CTTACACAGATACTTGAGACCTTTTCTCTTGAACGGTGA
	************************************************************		************************************************************		************************************************************		************************************************************		************************************************************		************************************************************		************************************************************		*********************** ** ***** ************** ***** ******		************************************************************		************************** *********** *********************				***************************************
	S1_O GATGTAAACGATGAAGTTTTACTTCATATGTTGCACAGCCCGAATGATGGAAGGCAACTT		S2_O TTAGACACGCTTAGATATATTACTGAGTGTGAAGTTGATACGTTAAGGTCGGTGTACGAT		S3_O ACTGCAGTGCAGCAAGATCTGGGCGAAGTGGTGAGTGTGTCCTCCAACGTTACCAATCCC		S4_O ATTAGCGAAGCTAGGTTCTATGCTCTCGACGGTCATCACCGCTGTCGCTCTGGAATAATA		S5_O AAAGCTACGGGTGCTAAGGTGATTGGCGTGAGCAAGGAATTCGATTTTAAGTCCTTCTCT		S6_O TGTTCTGTCGCTGACGGATACACTACGCACACGACCGCCCTAACGCTAATTACTGATTAC		S7_O AAGCACGTCTCTGACGGATCGTATGGGAATAGGGTAATTATTTCTCATAAAATGTCAAGA		S8_O GATGATTTCGATGTGTCTGACTTTTTGACGACTTTTCTGTCGCAGCTCCGAGCTTGTGGA		S9_O GAAATGGATGCGCCTGATGGCTTCCATGATTACTTGACGAGGGAGCATGAGAACAACTTC		S10_O GAAGGTGTTATTCATGTGCAATATCAATTTGTTACTCCAGAAGTCGTCCGCAAGCGAAAT
	S1_D84 GATGTAAACGATGAAGTTTTACTTCATATGTTGCACAGCCCGAATGATGGAAGGCAACTT		S2_D84 TTAGACACGCTTAGATATATTACTGAGTGTGAAGTTGATACGTTAAGGTCGGTGTACGAT		S3_D84 ACTGCAGTGCAGCAAGATCTGGGCGAAGTGGTGAGTGTGTCCTCCAACGTTACCAATCCC		S4_D84 ATTAGCGAAGCTAGGTTCTATGCTCTCGACGGTCATCACCGCTGTCGCTCTGGAATAATA		S5_D84 AAAGCTACGGGTGCTAAGGTGATTGGCGTGAGCAAGGAATTCGATTTTAAGTCCTTCTCT		S6_D84 TGTTCTGTCGCTGACGGATACACTACGCACACGACCGCCCTAACGCTAATTACTGATTAC		S7_D84 AAGCACGTCTCTGACGGATCGTATGGGAATAGGGTAATTATTTCTCATAAAATGTCAAGA		S8_D84 GATGATTTCGATGTGTCTGACTTTTTGACGACTTTTCTGTCGCAGCTCCGAGCTTGTGGA		S9_D84 GAAATGGATGCGCCTGATGGCTTCCATGATTACTTGACGAGGGAGCATGAGAACAACTTC		S10_D84 GAAGGTGTTATTCATGTGCAATATCAATTTGTTACTCCAGAAGTCGTCCGCAAGCGAAAT
	S1_S GATGTAAACGATGAAGTTTTACTTCATATGTTGCACAGCCCGAATGATGGAAGGCAACTT		S2_S TTAGACACGCTTAGATATATTACTGAGTGTGAAGTTGATACGTTAAGGTCGGTGTACGAT		S3_S ACTGCAGTGCAGCAAGATCTGGGCGAAGTGGTGAGTGTGTCCTCCAACGTTACCAATCCC		S4_S ATTAGCGAAGCTAGGTTCTATGCTCTCGACGGTCATCACCGCTGTCGCTCTGGAATAATA		S5_S AAAGCTACGGGTGCTAAGGTGATTGGCGTGAGCAAGGAATTCGATTTTAAGTCCTTCTCT		S6_S TGTTCTGTCGCTGACGGATACACTACGCACACGACCGCCCTAACGCTAATTACTGATTAC		S7_S AAGCACGTCTCTGACGGATCGTATGGGAATAGGGTAATTATTTCTCATAAAATGTCAAGA		S8_S GACGATTTCGATGTGTCTGACTTTTTGACGACTTTTCTGTCGCAGCTTCGAGCTTGTGGA		S9_S GAAATGGATGCGCCTGATGGCTTCCATGATTACTTGACGAGGGAGCATGAGAACAACTTC		S10_S GAAGGTGTTATTCATGTGCAATATCAATTTGTTACTCCAGAAGTCGTCCGCAAGCGAAAT
	************************************************************		************************************************************		************************************************************		************************************************************		************************************************************		************************************************************		************************************************************		** ******************************************** ************		************************************************************		************************************************************
	S1_O AAGAAGGCGGTGACAAGGTTAAATCTCTATTATGGATTGAAGTTCAACCCGAAGACCACT		S2_O CAAACTTCGTCAACTTCATTCTCAAAGACCGATGTCTTGACATCGAGTCTGCTAACCATG		S3_O GCCAGCGCTTGTCTGGTAAGGATGAACGTTCAGGGGGTCCAAACTTTGGCTGTATTCATA		S4_O ACATCCAGTGTCTTCAGATATCTCGCTTCTATAGTCATCAGAGTGAGGATGGATTCCGTG		S5_O GTTCAGGCTAACCAACTGAATATGTTTCAGAATTCGAAGTTATCAGTTATTGATGACACA		S6_O AATAGCTCACACATGAGCGACAAGTTCGGTGTTCTTATTAACATAGTTAAGTTTGAACAC		S7_O TTGTCAAATGGTGGGGTCAAGATAATTGGAAGGTTCAAGATATCTGACTTCAATACTGTG		S8_O CAGTATGAAATTTTTAGTGATGCTATGGACCAGCTGACTAATAGTTTGATCACGAACTAT		S9_O GACTTGGCGCAGTTGGGGCTCGCACCCTCAGTTTGACTTTATGCTGGAGTAGACGAATGC		S10_O TTATACCCGGATCTGTCTGCCCTTAAAGGCGGCAGTTCCTAA
	S1_D84 AAGAAGGCGGTGACAAGGTTAAATCTCTATTATGGATTGAAGTTCAACCCGAAGACCACT		S2_D84 CAAACTTCGTCAACTTCATTCTCAAAGACCGATGTCTTGACATCGAGTCTGCTAACCATG		S3_D84 GCCAGCGCTTGTCTGGTAAGGATGAACGTTCAGGGGGTCCAAACTTTGGCTGTATTCATA		S4_D84 ACATCCAGTGTCTTCAGATATCTCGCTTCTATAGTCATCAGAGTGAGGATGGATTCCGTG		S5_D84 GTTCAGGCTAACCAACTGAATATGTTTCAGAATTCGAAGTTATCAGTTATTGATGACACA		S6_D84 AATAGCTCACACATGAGCGACAAGTTCGGTGTTCTTATTAACATAGTTAAGTTTGAACAC		S7_D84 TTGTCAAATGGTGGGGTCAAGATAATTGGAAGGTTCAAGATATCTGACTTCAATACTGTG		S8_D84 CAGTATGAAATTTTCAGTGATGCTATGGACCAGCTGACTAATAGTTTGATCACGAACTAT		S9_D84 GACTTGGCGCAGTTGGGGCTCGCACCCTCAGTTTGACTTTATGCTGGAGTAGACGAATGC		S10_D84 ATATACCCGGATCTGTCTGCCCTTAAAGGCGGCAGTTCCTGA
	S1_S AAGAAGGCGGTGACAAGGTTAAATCTCTATTATGGATTGAAGTTCAACCCGAAGACCACT		S2_S CAAACTTCGTCAACTGCATTCTCAAAGACCGATGTCTTGACATCGAGTCTGCTAACCATG		S3_S GCCAGCGCTTGTCTGGTAAGGATGAACGTTCAGGGGGTCCAAACTTTGGCTGTATTCATA		S4_S ACATCCAGTGTCTTCAGATATCTCGCTTCAATAGTCATCAGAGTGAGGATGGATTCCGTG		S5_S GTTCAGGCTAACCAACTGAATATGTTTCAGAATTCGAAGTTATCAGTTATTGATGACACA		S6_S AATAGCTCACACATGAGCGACAAGTTCGGTGTTCTTATTAACATAGTTAAGTTTGAACAC		S7_S TTGTCAAATGGTGGGGTCAAGATAATTGGAAGGTTCAAGATATCTGACTTCAATACTGTG		S8_S CAGTATGAAATTTTCAGTGATGCTATGGACCAGCTGACTAATAGTTTGATCACGAACTAT		S9_S GACTTGGCGCAGTTGGGGCTCGCACCCTCAGTTTGACTTTATGCTGGAGTAGACGAATGC		S10_S ATATACCCGGATCTGTCTGCCCTTAAAGGCGGCAGTTCCTAA
	************************************************************		*************** ********************************************		************************************************************		***************************** ******************************		************************************************************		************************************************************		************************************************************		************** *********************************************		************************************************************		*************************************** *
	S1_O GACTGCGGTGTGGTTAATGGAATGGATTTCACACACAAGCACCCAATTACTAAGACTGCT		S2_O CAAAGTAACATTTCAGCTTTATCTGCCGCTACCCCTCAATTAGCGAATGACGTAATCACA		S3_O GCCCAGTCCATGTTAAATCCAAACATATCTTACGGTATGATATCTGGATTAACGCTTGAC		S4_O CTCGCTCCATCTGACGCGTCATCAACTGATCATGCCGCTCTCGTCAATATGATGTGCGGC		S5_O TGGGTTGAGACGGATTATGAGAAGTTTCAATCCGAGAAGCAAGCTTACTTTGAATGGTTG		S6_O GCTTACGCATTGCATTATGTACACCATAAGCCTAGGGATGGAAAGGAGATGACCATTACC		S7_O AAGAAGAATTTATCTTCGCGATCTGGTGAGATAGATTCGGCAAAGGAGCAATGGGAAGCT		S8_O ATGGATCCGCCGGCCATACCTGCAGGTTTGGCATTCACTTCACCATGGTTTCGATTCTCT		S9_O CTCACCAACATTTGTCACTCCATAATGGTGTTATCGTGTCTGCATGGATTCTTCAGAATG
	S1_D84 GACTGCGGTGTGGTTAATGGAATGGATTTCACACACAAGCACCCAATTACTAAGACTGCT		S2_D84 CAAAGTAACATTTCAGCTTTATCTGCCGCTACCCCTCAATTAGCGAATGACGTAATCACA		S3_D84 GCCCAGTCCATGTTAAATCCAAACATATCTTACGGTATGATATCTGGATTAACGCTTGAC		S4_D84 CTCGCTCCATCTGACGCGTCATCAACTGATCATGCCGCTCTCGTCAATATGATGTGCGGC		S5_D84 TGGGTTGAGACGGATTATGAGAAGTTTCAATCCGAGAAGCAAGCTTACTTTGAATGGTTG		S6_D84 GCTTACGCATTGCATTATGTACACCATAAGCCTAGGGATGGAAAGGAGATGACCATTACC		S7_D84 AAGAAGAATTTATCTTCGCGATCTGGTGAGATAGATTCGGCAAAGGAGCAATGGGAAGCT		S8_D84 ATGGATCCGCCGGCCATACCTGCAGGTTTGGCATTCACTTCACCATGGTTTCGATTCTCT		S9_D84 CTCACCAACATTTGTCACTCCATAATGGTGTTATCGTGTCTGCATGGATTCTTCAGAATG
	S1_S GACTGCGGTGTGGTTAATGGAATGGATTTCACACACAAGCACCCAATTACTAAGACTGCT		S2_S CAAAGTAACATTTCAGCTTTATCTGCCGCTACCCCTCAATTAGCGAATGACGTAATCACA		S3_S GCCCAGTCCATGTTAAATCCAAACATATCTTACGGTATGATATCTGGATTAACGCTTGAC		S4_S CTCGCTCCATCTGACGCGTCATCAACTGATCATGCCGCTCTCGTCAATATGATGTGCGGC		S5_S TGGGTTGAGACGGATTATGAGAAGTTTCAATCCGAGAAGCAAGCTTACTTTGAATGGTTG		S6_S GCTTACGCATTGCATTATGTACACCATAAGCCTAGGGATGGAAAGGAGATGACCATTACC		S7_S AAGAAGAATTTATCTTCGCGATCTGGTGAGATAGATTCGGCAAAGGAGCAATGGGAAGCT		S8_S ATGGATCCGCCGGCCATACCTGCAGGTTTGGCATTCACTTCACCATGGTTTCGATTCTCT		S9_S CTCACCAACATTTGTCACTCCATAATGGTGTTATCGTGTCTGCATGGATTCTTCAGAATG
	************************************************************		************************************************************		************************************************************		************************************************************		************************************************************		************************************************************		************************************************************		************************************************************		************************************************************
	S1_O GATTTCACGTCTCCAGTTTTACCCATGACTAATTCTTTCAATAAGGCTGAAATATGTTAT		S2_O TTCGATTCTACCGATCTACTTTCTCTCGGGACAGTATTGACCGTATCGAATGAGTTTACA		S3_O TGTTTTTCGAATTTTATTTACGGCGCATGTCTGATGTTATTTCAAGCCCTCATTCCCCCC		S4_O ATTATCCAAAACACACCTGCGATGCGACAGCTCGGCATATCGACAGGTAGTGAGAAAGTG		S5_O ATTGATAGGACGTCAATTGACGTTCGTTTAATTTCTATGAAGTGGAACAGGAGTAAAGAT		S6_O AGCCCATCATCCGAGATGATGTTTACGTCGGTCGTCGTAACTCCTTTATCATCGTATCCA		S7_O TTGTCTGGTAACGGCTTGGTGACAGACAGCAATATTTCCATGCTTCACGACAAGATACTA		S8_O GAAAGGGCAAGAACTATTCTTGCGCTTCAGAATGTCGATTTGAATATAAGAAAGCTGATA		S9_O TTGATTCGTGTACTAGGTTGCTTGTAA
	S1_D84 GATTTCACGTCTCCAGTTTTACCCATGACTAATTCTTTCAATAAGGCTGAAATATGTTAT		S2_D84 TTCGATTCTACCGATCTACTTTCTCTCGGGACAGTATTGACCGTATCGAATGAGTTTACA		S3_D84 TGTTTTTCGAATTTTATTTACGGCGCATGTCTGATGTTATTTCAAGCCCTCATTCCCCCC		S4_D84 ATTATCCAAAACACACCTGCGATGCGACAGCTCGGCATATCGACAGGTAGTGAGAAAGTG		S5_D84 ATTGATAGGACGTCAATTGACGTTCGTTTAATTTCTATGAAGTGGAACAGGAGTAAAGAT		S6_D84 AGCCCATCATCCGAGATGATGTTTACGTCGGTCGTCGTAACTCCTTTATCATCGTATCCA		S7_D84 TTGTCTGGTAACGGCTTGGTGACAGACAGCAATATTTCCATGCTTCACGACAAGATACTA		S8_D84 GAAAGGGCAAGAACTATTCTTGCGCTTCAGAATGTCGATTTGAATATAAGAAAGCTGATA		S9_D84 TTGATTCGTGTACTAGGTTGCTTGTAA
	S1_S GATTTCACGTCTCCAGTTTTACCCATGACTAATTCTTTCAATAAGGCTGAAATATGTTAT		S2_S TTCGATTCTACCGATCTACTTTCTCTCGGGACAGTATTGACCATATCGAATGAGTTTACA		S3_S TGTTTTTCGAATTTTATTTACGGCGCATGTCTGATGTTATTTCAAGCCCTCATTCCCCCC		S4_S ATTATCCAAAACACACCTGCGATGCGACAGCTCGGCATATCGACAGGTAGTGAGAAAGTG		S5_S ATTGATAGGACGTCAATTGACGTTCGTTTAATTTCTATGAAGTGGAACAGGAGTAAAGAT		S6_S AGCCCATCATCCGAGATGATGTTTACGTCGGTCGTCGTAACTCCTTTATCATCGTATCCA		S7_S TTGTCTGGTAACGGCTTGGTGACAGACAGCAATATTTCCATGCTTCACGACAAGATACTA		S8_S GAGAGGGCAAGAACTATTCTTGCGCTTCAGAATGTCGATTTGAATATAAGAAAGCTGATA		S9_S TTGATTCGTGTACTAGGTTGCTTGTAA
	************************************************************		****************************************** *****************		************************************************************		************************************************************		************************************************************		************************************************************		************************************************************		** *********************************************************		***************************
	S1_O GGGCATAGTAGTAAAATTTTGAATAGGGCTGTGTTTACTGACACTGTCCGTGGCTATATT		S2_O GCTGATGATACAATATTAAGCACTAGTCTTGCAGGTCACTGCCAAGTTGATTACAGCGAG		S3_O AGTGCTTTGACGGCTAGACAAAGACTAGACATAAATAACCGTTTTGCATACTTTCTAATT		S4_O AATAACAGAAGCATGAGAGTCATCATCATGCAAGAGAATGCCGACAGGGCTACGCAAATG		S5_O ACTTCGGTGTCTCATCTTCTCGCACTTCTCCCACAGCCTTACGGTGCTAGTATCCGTGAG		S6_O CTCATTCACGCCAGGAATGCTGTGATTGATTGGCTTCGAACTTTTGTCCACATGTTTCCA		S7_O GACACTATCACCTCTAATAAGCCAGGCGTGGTACTTAGAGATGGTAATAAAAAATCTGAA		S8_O GTACGGCATCTTTGGGTCATCACTTCCTTAATTGCCGTATTTGGAAGATACTATCGACCA
	S1_D84 GGGCATAGTAGTAAAATTTTGAATAGGGCTGTGTTTACTGACACTGTCCGTGGCTATATT		S2_D84 GCTGATGATACAATATTAAGCACTAGTCTTGCAGGTCACTGCCAAGTTGATTACAGCGAG		S3_D84 AGTGCTTTGACGGCTAGACAAAGACTAGACATAAATAACCGTTTTGCATACTTTCTAATT		S4_D84 AATAACAGAAGCATGAGAGTCATCATCATGCAAGAGAATGCCGACAGGGCTACGCAAATG		S5_D84 ACTTCGGTGTCTCATCTTCTCGCACTTCTCCCACAGCCTTACGGTGCTAGTATCCGTGAG		S6_D84 CTCATTCACGCCAGGAATGCTGTGATTGATTGGCTTCGAACTTTTGTCCACATGTTTCCA		S7_D84 GACACTATCACCTCTAATAAGCCAGGCGTGGTACTTAGAGATGGTAATAAAAAATCTGAA		S8_D84 GTACGGCATCTTTGGGTCATCACTTCCTTAATTGCCGTATTTGGAAGATACTATCGACCA
	S1_S GGGCATAGTAGTAAAATTTTGAATAGGGCTGTGTTTACTGACACTGTCCGTGGCTATATT		S2_S GCTGATGATACAATATTAAGCACTAGTCTTGCAGGTCACTGCCAAGTTGATTACAGCGAG		S3_S AGTGCTTTGACGGCTAGACAAAGACTAGACATAAATAACCGTTTTGCATACTTTCTAATT		S4_S AATAACAGAAGCATGAGAGTCATCATCATGCAAGAGAATGCCGACAGGGCTACGCAAATG		S5_S ACCTCGGTGTCTCATCTTCTCGCACTTCTCCCACAGCCTTACGGTGCTAGTATCCGTGAG		S6_S CTCATTCACGCCAGGAATGCTGTGATTGATTGGCTTCGAACTTTTGTCCACATGTTTCCA		S7_S GACACTATCACCTCTAATAAGCCAGGCGTGGTACTTAGAGATGGTAATAAAAAATCTGAA		S8_S GTACGGCATCTTTGGGTCATCACTTCCTTAATTGCCGTATTTGGAAGATACTATCGACCA
	************************************************************		************************************************************		************************************************************		************************************************************		** *********************************************************		************************************************************		************************************************************		************************************************************
	S1_O CGTGAGGATCTTAAGAATGTGGCCGACTTAGATTTGCCGAAATTACATGAGCATGTTTCT		S2_O GGATCGCCTCAAGACAAGAGTATGAGTATATCTGTAAGCTGCGATTCGTCGCAGCTTGCG		S3_O AAGTGTCATGCTACTCAAGCAACGACAGCTAGGCTTGTCGCGAATCAAGTCATTTACCCA		S4_O ACAGCCCTGTATCATTTGTTTCTAGACTACTTTGGAGCCCTCAATGGTTGGGGGTTCCAC		S5_O ATGAGGGCATTCTTTCACAAGAAAGGAGCCAGCGATATAAAAATTCTGGCTGCTGAGACG		S6_O GACAGTGGATCATTAGTTATACCTGCTGATAGTTATACTTGGATACATAACCTTGCCCAA		S7_O AATATAGTGGTTTGTTTCAAAAATGGTTTCCCAAACAAGAAGCATTCCTTATTGCAGTTA		S8_O AATTAG
	S1_D84 CGTGAGGATCTTAAGAATGTGGCCGACTTAGATTTGCCGAAATTACATGAGCATGTTTCT		S2_D84 GGATCGCCTCAAGACAAGAGTATGAGTATATCTGTAAGCTGCGATTCGTCGCAGCTTGCG		S3_D84 AAGTGTCATGCTACTCAAGCAACGACAGCTAGGCTTGTCGCGAATCAAGTCATTTACCCA		S4_D84 ACAGCCCTGTATCATTTGTTTCTAGACTACTTTGGAGCCCTCAATGGTTGGGGGTTCCAC		S5_D84 ATGAGGGCATTCTTTCACAAGAAAGGAGCCAGCGATATAAAAATTCTGGCTGCTGAGACG		S6_D84 GACAGTGGATCATTAGTTATACCTGCTGATAGTTATACTTGGATACATAACCTTGCCCAA		S7_D84 AATATAGTGGTTTGTTTCAAAAATGGTTTCCCAAACAAGAAGCATTCCTTATTGCAGTTA		S8_D84 AATTAG
	S1_S CGTGAGGATCTTAAGAATGTGGCCGACTTAGATTTGCCGAAATTACATGAGCATGTTTCT		S2_S GGATCGCCTCAAGACAAGAGTATGAGTATATCTGTAAGCTGCGATTCGTCGCAGCTTGCG		S3_S AAGTGTCATGCTACTCAAGCAACGACAGCTAGGCTTGTCGCGAATCAAGTCATTTACCCA		S4_S ACAGCCCTGTATCATTTGTTTCTAGACTACTTTGGAGCCCTCAATGGTTGGGGGTTCTAC		S5_S ATGAGGGCATTCTTTCACAAGAAAGGAGCCAGCGATATAAAAATTCTGGCTGCTGAGACG		S6_S GACAGTGGATCATTAGTTATACCTGCTGATAGTTATACTTGGATACATAACCTTGCCCAA		S7_S AATATAGTGGTTTGTTTCAAAAATGGTTTCCCAAACAAGAAGCATTCCTTATTGCAGTTA		S8_S AATTAG
	************************************************************		************************************************************		************************************************************		********************************************************* **		************************************************************		************************************************************		************************************************************		******
	S1_O AAATTGGTGGATATGCGTGTTAATTACACAATTATCTATGATCTCATGTTTCTACGAGTC		S2_O TCATCTACTGTCCATTCTTACTCAGCTGACATACTGGGGCATGGACTCAAAGGTGACCGA		S3_O GTGGATGCAATTGATCAGTGGCAGTCTAACGGAAGAGACGTTCTGGTTGCAATTTATAAT		S4_O TTCTGCTCGCTGACGTCTCTCTATGGTGAATTCCATGGTTTCAGCGTCGGATTTAGCGGA		S5_O GAAAAATACATGGACGATTTTACGGCTATGTCTGTTTCGGATCAGATCAATACGCAAAAA		S6_O GATATGTTTCCATGGGTGCAATTGTCCACCACTCTAGATATAAGGGATGATCATTACTTC		S7_O ACTAAAAATGGAATATCAGTTGTCAGTCTGGATGAATTGACTGATGCTGGTATCCTCGTG
	S1_D84 AAATTGGTGGATATGCGTGTTAATTACACAATTATCTATGATCTCATGTTTCTACGAGTC		S2_D84 TCATCTACTGTCCATTCTTACTCAGCTGACATACTGGGGCATGGACTCAAAGGTGACCGA		S3_D84 GTGGATGCAATTGATCAGTGGCAGTCTAACGGAAGAGACGTTCTGGTTGCAATTTATAAT		S4_D84 TTCTGCTCGCTGACGTCTCTCTATGGTGAATTCCATGGTTTCAGCGTCGGATTTAGCGGA		S5_D84 GAAAAATACATGGACGATTTTACGGCTATGTCTGTTTCGGATCAGATCAATACGCAAAAA		S6_D84 GATATGTTTCCATGGGTGCAATTGTCCACCACTCTAGATATAAGGGATGATCATTACTTC		S7_D84 ACTAAAAATGGAATATCAGTTGTCAGTCTGGATGAATTGACTGATGCTGGTATCCTCGTG
	S1_S AAATTGGTGGATATGCGTGTTAATTACACAATTATCTATGATCTCATGTTTCTACGAGTC		S2_S TCATCTACTGTCCATTCTTACTCAGCTGACATACTGGGGCATGGACTCAAAGGTGACCGA		S3_S GTGGATGCAATTGATCAGTGGCAGTCTAACGGAAGAGACGTTCTGGTTGCAATTTATAAT		S4_S TTCTGCTCGCTGACGTCTCTCTATGGTGAATTCCATGGTTTCAGCGTCGGATTTAGCGGA		S5_S GAAAAATACATGGACGATTTTACGGCTATGTCTGTTTCGGATCAGATCAATACGCAAAAA		S6_S GATATGTTTCCATGGGTGCAGTTGTCCACCACTCTAGATATAAGGGATGATCATTACTTC		S7_S ACTAAAAATGGAATATCAGTTGTCAGTCTGGATGAATTGACTGATGCTGGTATCCTCGTG
	************************************************************		************************************************************		************************************************************		************************************************************		************************************************************		******************** ***************************************		************************************************************
	S1_O ATGTTGAACCTTGGTGGTTATTCGAGGTCCAATCAAATCACTGACTTTAGGAAGACTATT		S2_O ACTATGAACTTAATGATAAATGTACCTGGACTTATGAACCCCCAGAAAGTAACGGTTGAC		S3_O AATTTGCTACCAGGTGAGTTGGTATTAACTAATTTAATACAGACTTACTTTAGGGGTAAC		S4_O GAAATAACTCATGTGAATGTTGCGAGCGTGATTGCTAAGAATTGGGACACGCAGTCTGGC		S5_O TTTATGCATTGCATGATCACTACGGTTGGCGATGCTTTGAAAATGGATTTGGATGGTGGC		S6_O CAAGTGTTGTGTGATTGTCTAAGCCTGGGGCATGATTCTCGGAATCATGCTAAGGTTGAA		S7_O GAATCTACAGGACCAGACAGGGTTCGTAGATCCCCGAAAGCTTTGGCGAATAAGCTTTCC
	S1_D84 ATGTTGAACCTTGGTGGTTATTCGAGGTCCAATCAAATCACTGACTTTAGGAAGACTATT		S2_D84 ACTATGAACTTAATGATAAATGTACCTGGACTTATGAACCCCCAGAAAGTAACGGTTGAC		S3_D84 AATTTGCTACCAGGTGAGTTGGTATTAACTAATTTAATACAGACTTACTTTAGGGGTAAC		S4_D84 GAAATAACTCATGTGAATGTTGCAAGCGTGATTGCTAAGAATTGGGACACGCAGTCTGGC		S5_D84 TTTATGCATTGCATGATCACTACGGTTGGCGATGCTTTGAAAATGGATTTGGATGGTGGC		S6_D84 CAAGTGTTGTGTGATTGTCTAAGCCTGGGGCATGATTCTCGGAATCATGCTAAGGTTGAA		S7_D84 GAATCTACAGGACCAGACAGGGTTCGTAGATCCCCGAAAGCTTTGGCGAATAAGCTTTCC
	S1_S ATGTTGAACCTTGGTGGTTATTCGAGGTCCAATCAAATCACTGACTTTAGGAAGACTATT		S2_S ACTATGAACTTAATGATAAATGTACCTGGACTTATGAACCCCCAGAAAGTAACGGTTGAC		S3_S AATTTGCTACCAGGTGAGTTGGTATTAACTAATTTAATACAGACTTACTTTAGGGGTAAC		S4_S GAAATAACTCATGTGAATGTTGCGAGCGTGATTGCTAAGAATTGGGACACGCAGTCTGGC		S5_S TTTATGCATTGCATGATCACTACGGTTGGCGATGCTTTGAAAATGGATTTGGATGGTGGC		S6_S CAAGTGTTGTGTGATTGTCTAAGCCTGGGGCATGATTCTTGGAATCATGCTAAGGTTGAA		S7_S GAATCTACAGGACCAGACAGGGTTCGTAGATCCCCGAAAGTTTTGGCGAATAAGCTTTCC
	************************************************************		************************************************************		************************************************************		*********************** ************************************		************************************************************		*************************************** ********************		**************************************** *******************
	S1_O GATGAGATCACAAAAATGAATGAGGATTTCTTATCTGGGGCGGATCCAGAAAAGAATATT		S2_O TATGTCTATTCGGATGGTTACAAACTGAACTTTGCTTCAGTGGTTGCCCCCGGCGCGCCT		S3_O ACTGCACAGCAAGCGGCTGAAATACTGATTCCTGCGGACCAGACTTCTTATGGCGCCAAT		S4_O ATCGACAACATCTTGGAATTTAAGACTATCACTATTCCCGTTCACAACGAGGACATAGTG		S5_O AGAGCTGTCATTGCATCCTATTCATTATCAAATTCTTCGAACTCGAAAGAACGCGTACTT		S6_O AAACTGATTAAGTATATGAAGGCTTCGGTGTACAACTTTACATCCGAGGCTCGCGGCAAT		S7_O TCCTTTAAGGGACGGAAGGTGACCCTTGATGTTGACAATATGTCAACGGAAGCGCTCATA
	S1_D84 GATGAGATCACAAAAATGAATGAGGATTTCTTATCTGGGGCGGATCCAGAAAAGAATATT		S2_D84 TATGTCTATTCGGATGGTTACAAACTGAACTTTGCTTCAGTGGTTGCCCCCGGCGCGCCT		S3_D84 ACTGCACAGCAAGCGGCTGAAATACTGATTCCTGCGGACCAGACTTCTTATGGCGCCAAT		S4_D84 ATCGACAACATCTTGGAATTTAAGACTATCACTATTCCCGTTCACAACGAGGACATAGTG		S5_D84 AGAGCTGTCATTGCATCCTATTCATTATCAAATTCTTCGAACTCGAAAGAACGCGTACTT		S6_D84 AAACTGATTAAGTATATGAAGGCTTCGGTGTACAACTTTACATCCGAGGCTCGCGGCAAT		S7_D84 TCCTTTAAGGGACGGAAGGTGACCCTTGATGTTGACAATATGTCAACGGAAGCGCTCATA
	S1_S GATGAGATCACAAAAATGAATGAGGATTTCTTATCTGGGGCGGATCCAGAAAAGAATATT		S2_S TATGTCTATTCGGATGGTTACAAACTGAACTTTGCTTCAGTGGTTGCCCCCGGCGCGCCT		S3_S ACTGCACAGCAAGCGGCTGAAATACTGATTCCTGCGGACCAGACTTCTTATGGCGCCAAT		S4_S ATCGACAACATCTTGGAATTTAAGACTATCACTATTCCCGTCCACAACGAGGACATAGTG		S5_S AGAGCTGTCATTGCATCCTATTCATTATCAAATTCTTCGAACTCGAAAGAACGCGTACTT		S6_S AAACTGATTAAGTATATGAAGGCTTCGGTGTACAACTTTACATCCGAGGCTCGCGGCAAT		S7_S TCCTTTAAGGGACGGAAGGTGACCCTTGATGTTGACAATATGTCAACGGAAGCGCTCATA
	************************************************************		************************************************************		************************************************************		***************************************** ******************		************************************************************		************************************************************		************************************************************
	S1_O GACACATTGAATGCTTGGATGGCACCTACAATGGAGGATTGTGGTTATCGACTTACTAAA		S2_O TTCTGGATTAACGCAACTCTGCAGCTTAGTGTGTCACCTTCGGCGCATAATATGCTGAGT		S3_O GAGACTCGTGCTCTATCGGCACCATATCTGTTTGGAGCTCCAATCAATATGCTCGCCCCA		S4_O TGCATGGTTGAGCGCACTTTGGCTGAATCATTCGAAGTCGTAATGAATGAGCACTTTAAT		S5_O AAGTTTTTAAGTGACGCTAATAAGGCTAAAGCCATGGTGGTATTTGGAGCACCTAATACG		S6_O ATGCTACTTGCTATTACCGTGTACAAATAA		S7_O CAAAAGCTGTCAACTTTGTGA
	S1_D84 GACACATTGAATGCTTGGATGGCACCTACAATGGAGGATTGTGGTTATCGACTTACTAAA		S2_D84 TTCTGGATTAACGCAACTCTGCAGCTTAGTGTGTCACCTTCGGCGCATAATATGCTGAGT		S3_D84 GAGACTCGTGCTCTATCGGCACCATATCTGTTTGGAGCTCCAATCAATATGCTCGCCCCA		S4_D84 TGCATGGTTGAGCGCACTTTGGCTGAATCATTCGAAGTCGTAATGAATGAGCACTTTAAT		S5_D84 AAGTTTTTAAGTGACGCTAATAAGGCTAAAGCCATGGTGGTATTTGGAGCACCTAATACG		S6_D84 ATGCTACTTGCTATTACCGTGTACAAATAA		S7_D84 CAAAAGCTGTCAACTTTGTGA
	S1_S GACACATTGAATGCTTGGATGGCACCTACAATGGAGGATTGTGGTTATCGACTTACTAAA		S2_S TTCTGGATTAACGCAACTCTGCAGCTTAGTGTGTCACCTTCGGCACATAATATGCTGAGT		S3_S GAGACTCGTGCTCTATCGGCACCATATCTGTTTGGAGCTCCAATCAATATGCTCGCCCCA		S4_S TGCATGGTTGAGCGCACTTTGGCTGAATCATTCGAAGTCGTAATGAATGAGCACTTTAAT		S5_S AAGTTTTTAAGTGACGCTAATAAGGCTAAAGCCATGGTGGTATTTGGAGCACCTAATACG		S6_S ATGCTACTTGCTATTACCGTGTACAAATAA		S7_S CAAAAGCTGTCAACTTTGTGA
	************************************************************		******************************************** ***************		************************************************************		************************************************************		************************************************************		******************************		*********************
	S1_O TCTATCTTGTTTGGTAAATTTAGGAAAGCCAAATACCCATCTGATTTGGAGGCTAAGTCC		S2_O AAGTTAACACCACTGGATAATGATGCATGCCCTGGGCTTAAAGCGCAGGCAAACACGCCC		S3_O GATGCTAGATTGTCAACGTATAAACGCGATCTCGCTTTGCCTGACCGCTCCCCAATACTG		S4_O GGTGCTAGCACCATAAAAGTGCGTAGGAATGGTGGAGATTCACGATTCAACTTCACCATT		S5_O CATCGGCTGGCCTATGCTAAAAAGGTTGGTTTAGTCTTAGACAGTGCGATTAAAATGTCT
	S1_D84 TCTATCTTGTTTGGTAAATTTAGGAAAGCCAAATACCCATCTGATTTGGAGGCTAAGTCC		S2_D84 AAGTTAACACCACTGGATAATGATGCATGCCCTGGGCTTAAAGCGCAGGCAAACACGCCC		S3_D84 GATGCTAGATTGTCAACGTATAAACGCGATCTCGCTTTGCCTGACCGCTCCCCAATACTG		S4_D84 GGTGCTAGCACCATAAAAGTGCGTAGGAATGGTGGAGATTCACGATTCAACTTCACCATT		S5_D84 CATCGGCTGGCCTATGCTAAAAAGGTTGGTTTAGTCTTAGACAGTGCGATTAAAATGTCT
	S1_S TCTATCTTGTTTGGTAAATTTAGGAAAGCCAAATACCCATCTGATTTGGAGGCTAAGTCC		S2_S AAGTTAACACCACTGGATAATGATGCATGCCCTGGGCTTAAAGCGCAGGCAAACACGCCC		S3_S GATGCTAGATTGTCAACGTATAAACGCGATCTCGCTTTGCCTGACCGCTCCCCAATACTG		S4_S GGTGCTAGCACCATAAAAGTGCGTAGGAATGGTGGAGATTCACGATTCAACTTCACCATT		S5_S CATCGGCTGGCCTATGCTAAAAAGGTTGGTTTAGTCTTAGACAGTGCGATTAAAATGTCT
	************************************************************		************************************************************		************************************************************		************************************************************		************************************************************
	S1_O AATATTGATTATTACGTGACTGCCAGATCGGCTGGGATTGGCAACCTACGTATATCAATA		S2_O ATACTCGTATCCATGACCATCAATCTTGATGACGCCACTCCTGCTTTGGGAGGGGAGGTG		S3_O ATCACGACAGTAGAGGGGCAAAACTCGATCTCCATTGAGAATTTGAGGCACAAGACGGGC		S4_O TCCAATCCTCGTGACGCCTTCTTACTGCTGCAAAAGGCGGTAGCTGATGGAGGCATTTTG		S5_O AAGGATCTAATCACCTTTTCAAATCCAACGGGGCGTCGTTGGAGGGACTACGGATATAGT
	S1_D84 AATATTGATTATTACGTGACTGCCAGATCGGCTGGGATTGGCAACCTACGTATATCAATA		S2_D84 ATACTCGTATCCATGACCATCAATCTTGATGACGCCACTCCTGCTTTGGGAGGGGAGGTG		S3_D84 ATCACGACAGTAGAGGGGCAAAACTCGATCTCCATTGAGAATTTGAGGCACAAGACGGGC		S4_D84 TCCAATCCTCGTGACGCCTTCTTACTGCTGCAAAAGGCGGTAGCTGATGGAGGCATTTTG		S5_D84 AAGGATCTAATCACCTTTTCAAATCCAACGGGGCGTCGTTGGAGGGACTACGGATATAGT
	S1_S AATATTGATTATTACGTGACTGCCAGATCGGCTGGGATTGGCAACCTACGTATATCAATA		S2_S ATACTCGTATCCATGACCATCAATCTTGATGACGCCACTCCTGCTTTGGGAGGGGAGGTG		S3_S ATCACGACAGTAGAGGGGCAAAACTCGATCTCCATTGAGAATTTGAGGCATAAGACGGGC		S4_S TCCAATCCTCGTGACGCCTTCTTACTGCTGCAAAAGGCGGTAGCTGATGGAGGCATTTTG		S5_S AAGGATCTAATCACCTTTTCAAATCCAACGGGGCGTCGTTGGAGGGACTACGGATATAGT
	************************************************************		************************************************************		************************************************** *********		************************************************************		************************************************************
	S1_O GAAACAGATAAAAGAAAGTACAAAGTACGGACTACGTCGAAGTCCGCCTTTGTTAACGCC		S2_O ATTCAAAACTGTGTGTTCAAGATACACCACGGCGATGATGTGTATAGCTTCGTCACCGAC		S3_O TTGATACGTGCTATGTATCTAAATGGCTTCGTCACGCAACCTCCGGCGTGGATTCGTAAT		S4_O CAAAAAATCTTATGCATGGCTATGTTTAAGGCTATCACTAGCCATGCTCTACGAGCTGAC		S5_O CAATCAGAGTTGTATGACGCTGGATATGTTGAGATAACCATTGATCAAATGGTTGCTTAC
	S1_D84 GAAACAGATAAAAGAAAGTACAAAGTACGGACTACGTCGAAGTCCGCCTTTGTTAACGCC		S2_D84 ATTCAAAACTGTGTGTTCAAGATACACCACGGCGATGATGTGTATAGCTTCGTCACCGAC		S3_D84 TTGATACGTGCTATGTATCTAAATGGCTTCGTCACGCAACCTCCGGCGTGGATTCGTAAT		S4_D84 CAAAAAATCTTATGCATGGCTATGTTTAAGGCTATCACTAGCCATGCTCTACGAGCTGAC		S5_D84 CAATCAGAGTTGTATGACGCTGGATATGTTGAGATAACCATTGATCAAATGGTTGCTTAC
	S1_S GAAACAGATAAAAGAAAGTACAAAGTACGGACTACGTCGAAGTCCGCCTTTGTTAACGCC		S2_S ATTCAAAACTGTGTGTTCAAGATACACCACGGCGATGATGTGTATAGCTTCGTCACCGAC		S3_S TTGATACGTGCTATGTATCTAAATGGCTTCGTCACGCAACCTCCGGCGTGGATTCGTAAT		S4_S CAAAAAATCTTATGCAGGGCTATGTTTAAGGCTATCACTAGCCATGCTCTACGAGCTGAC		S5_S CAATCAGAGTTGTATGACGCTGGATATGTTGAGATAACCATTGATCAAATGGTTGCTTAC
	************************************************************		************************************************************		************************************************************		**************** *******************************************		************************************************************
	S1_O ATGGGTTCTGGAATACTAGACGTTAATCCCGTCAGTAATGAACCTATGATGTTAACTGAT		S2_O TTTGATGTCGTTAGTTATACCTCAACGTCCGGGACCAATTGTTTGAAGCTTATATCAAGC		S3_O GCAAATTCGAATACTGCGCTGCTATCACGATTTCTTGATGCTACGCCGAACTTATTAGGT		S4_O AGGGAGGTACAGGATGTTTCCTTCAGCTTCGTGTTAAAAATGAGACTGAACCCGGTTAAC		S5_O TCTTCAGATGTTTACAACGGGGTTGGCTATTTCGCTAACTCAACTTATAATGATCTATTC
	S1_D84 ATGGGTTCTGGAATACTAGACGTTAATCCCGTCAGTAATGAACCTATGATGTTAACTGAT		S2_D84 TTTGATGTCGTTAGTTATACCTCAACGTCCGGGACCAATTGTTTGAAGCTTATATCAAGC		S3_D84 GCAAATTCGAATACTGCGCTGCTATCACGATTTCTTGATGCTACGCCGAACTTATTAGGT		S4_D84 AGGGAGGTACAGGATGTTTCCTTCAGCTTCGTGTTAAAAATGAGACTGAACCCGGTTAAC		S5_D84 TCTTCAGATGTTTACAACGGGGTTGGCTATTTCGCTAACTCAACTTATAATGATCTATTC
	S1_S ATGGGTTCTGGAATACTAGACGTTAATCCCGTCAGTAATGAACCTATGATGTTAACTGAT		S2_S TTTGATGTCGTTAGTTATACCTCAACGTCCGGGACCAATTGTTTGAAGCTTATATCAAAC		S3_S GCAAATTCGAATACTGCGCTGCTATCACGATTTCTTGATGCTACGCCGAACTTATTAGGT		S4_S AGGGAGGTACAGGATGTTTCCTTCAGCTTCGTGTTAAAAATGAGACTGAACCCGGTTAAC		S5_S TCTTCAGATGTTTACAACGGGGTTGGCTATTTCGCTAACTCAACTTATAATGATCTATTC
	************************************************************		********************************************************** *		************************************************************		************************************************************		************************************************************
	S1_O TACTTGTTAACGCAAACTCCCGAAACGCGAGCAAACTTAGAGGCGGCTATAGATAGCGGA		S2_O GTGGATATCACCAGTCAGCTTCCCTCTGACATGGTGATCTACGTTATGAATGGGTCACCC		S3_O ATTTACGAAGCTATTTTAGCTAATACGTATGCCAATGCGGTAAACGTTTATTGCGATTCC		S4_O AAGAGCGACTCGAAGTCGTCAGAATTGGCGCACACGGCTCAGATGAATTCCCTACCCGTG		S5_O TCGTGGTACATTCCTAAATGGTATGTGCACAAGAGGATGCTGATGCAGGATATTCGTCTT
	S1_D84 TACTTGTTAACGCAAACTCCCGAAACGCGAGCAAACTTAGAGGCGGCTATAGATAGCGGA		S2_D84 GTGGATATCACCAGTCAGCTTCCCTCTGACATGGTGATCTACGTTATGAATGGGTCGCCC		S3_D84 ATTTACGAAGCTATTTTAGCTAATACGTATGCCAATGCGGTAAACGTTTATTGCGATTCC		S4_D84 AAGAGCGACTCGAAGTCGTCAGAATTGGCGCACACGGCTCAGATGAATTCCCTACCCGTG		S5_D84 TCGTGGTACATTCCTAAATGGTATGTGCACAAGAGGATGCTGATGCAGGATATTCGTCTT
	S1_S TACTTGTTAACGCAAACTCCCGAAACGCGAGCAAACTTAGAGGCGGCTATAGATAGCGGG		S2_S GTGGATATCACCAGTCAGCTTCCCTCTGACATGGTGATCTACGTTATGAATGGGTCGCCC		S3_S ATTTACGAAGCTATTTTAGCTAATACGTATGCCAATGCGGTAAACGTTTATTGCGATTCC		S4_S AAGAGCGACTCGAAGTCGTCAGAATTGGCGCACACGGCTCAGATGAATTCCCTACCCGTG		S5_S TCGTGGTACATTCCTAAATGGTATGTGCACAAGAGGATGCTGATGCAGGATATTCGTCTT
	***********************************************************		******************************************************** ***		************************************************************		************************************************************		************************************************************
	S1_O TCTATATCCGACTCTGAGTTAATGCGCATACTAGGGCAGAATAGCATCGGCTCACGTTCT		S2_O GATGCTGCTTTTATATCTGGTGATTCCGTTAATATGTCATCAGTGGACTGGCACCAGTCC		S3_O GTCTACCGGGCAGATATACCTATTGAATGGAAGTTACACCAATCAGTAGATCCTCAGGAT		S4_O TTTCTAGCTTCGACGCCCTTTACCATGCAGCTAGGCACTCTTCGAGATGCCTTGCTGAAA		S5_O TCACCAGCTGCATTAGTTAAATGCTTCACTACTCTAATACGTAATATATGTTACGTACCA
	S1_D84 TCTATATCCGACTCTGAGTTAATGCGCATACTAGGGCAGAATAGCATCGGCTCACGTTCT		S2_D84 GATGCTGCTTTTATATCTGGTGATTCCGTTAATATGTCATCAGTGGACTGGCACCAGTCC		S3_D84 GTCTACCGGGCAGATATACCTATTGAATGGAAGTTACACCAATCAGTAGATCCTCAGGAT		S4_D84 TTTCTAGCTTCGACGCCCTTTACCATGCAGCTAGGCACTCTTCGAGATGCCTTGCTGAAA		S5_D84 TCACCAGCTGCATTAGTTAAATGCTTCACTACTCTAATACGTAATATATGTTACGTACCA
	S1_S TCTATATCCGACTCTGAGTTAATGCGCATACTAGGGCAGAATAGCATCGGCTCACGTTCT		S2_S GATGCTGCTTTTATATCTGGTGATTCCGTTAATATGTCATCAGTGGACTGGCACCAGTCC		S3_S GTCTACCGGGCAGATATACCTATTGAATGGAAGTTACACCAATCAGTAGATCCTCAGGAT		S4_S TTTCTAGCTTCGACGCCCTTTACCATGCAGCTAGGCACTCTTCGAGATGCCTTGCTGAAA		S5_S TCACCAGCTGCATTAGTTAAATGCTTCACTACTCTAATACGTAATATATGTTACGTACCA
	************************************************************		************************************************************		************************************************************		************************************************************		************************************************************
	S1_O ACCACAGCTTGGAGACCGGTACGACCGATTTACATAAATGTGTTGCAAGCACATTTGGCG		S2_O ACAAGCCAGACTGTGGGGAATTATGTCTATACCACGATGAAGGCTTATTGGAATGTAACG		S3_O TTGCTGTTTGGTGTATTTGGTATTGTTCCACAATATCAAATTCTGAATGAAGCGGTTCCG		S4_O AAGACTGAAAATGTCACGGTCATTAACATGGCCCGAACTACTGAAGAGGTGTCGAAGGAC		S5_O CACGAAACATATTATCGTTTTAGAGGGATACTTGTTGACAAGTATCTAAGATCTAAGAAT
	S1_D84 ACCACAGCTTGGAGACCGGTACGACCGATTTACATAAATGTGTTGCAAGCACATTTGGCG		S2_D84 ACAAGCCAGACTGTGGGGAATTATGTCTATACCACGATGAAGGCTTATTGGAATGTAACG		S3_D84 TTGCTGTTTGGTGTATTTGGTATTGTTCCACAATATCAAATTCTGAATGAAGCGGTTCCG		S4_D84 AAGACTGAAAATGTCACGGTCATTAACATGGCCCGAACTACTGAAGAGGTGTCGAAGGAC		S5_D84 CACGAAACATATTATCGTTTTAGAGGGATACTTGTTGACAAGTATCTAAGATCTAAGAAT
	S1_S ACCACAGCTTGGAGACCGGTACGACCGATTTACATAAATGTGTTGCAAGCACATTTGGCG		S2_S ACAAGCCAGACTGTGGGGAATTATGTCTATACCACGATGAAGGCTTATTGGAATGTAACG		S3_S TTGCTGTTTGGTGTATTTGGTATTGTTCCACAATATCAAATTCTGAATGAAGCGGTTCCG		S4_S AAGACTGAAAATGTCACGGTCATTAACATGGCCCGAACTACTGAAGAGGTGTCGAAGGAC		S5_S CACGAAACATATTATCGTTTTAGAGGGATACTTGTTGACAAGTATCTAAGATCTAAGAAT
	************************************************************		************************************************************		************************************************************		************************************************************		************************************************************
	S1_O CAGGCCTTCATCATCGGGCCTCACATAAATGCAACTGTCAATCAGCATGAATCCCAACCT		S2_O TCGTATGATGTTGAGGCTCGTCCTTACACCACGTACGTACCTGGAAAGGTTAACTTTACA		S3_O GATTTCTTCGCTGGGGGTGAAGACATCCTAATACTACAGCTCATTCGAGCTGTGTATGAC		S4_O GCCCTTCAAGAAATATTGAAAAGTATCGGGGGTAGTTCCATGACTCTCGAAGACACAGCT		S5_O GTTGATCCGTCTCAATACTCTATCGTTGGAAGTGGATCAAAGACTTTCACAGTGCTTAGT
	S1_D84 CAGGCCTTCATCATCGGGCCTCACATAAATGCAACTGTCAATCAGCATGAATCCCAACCT		S2_D84 TCGTATGATGTTGAGGCTCGTCCTTACACCACGTACGTACCTGGAAAGGTTAACTTTACA		S3_D84 GATTTCTTCGCTGGGGGTGAAGACATCCTAATACTACAGCTCATTCGAGCTGTGTATGAC		S4_D84 GCCCTTCAAGAAATATTGAAAAGTATCGGGGGTAGTTCCATGACTCTCGAAGACACAGCT		S5_D84 GTTGATCCGTCTCAATACTCTATCGTTGGAAGTGGATCAAAGACTTTCACAGTGCTTAGT
	S1_S CAGGCCTTCATCATCGGGCCTCACATAAATGCAACTGTCAATCAGCATGAATCCCAACCT		S2_S TCGTATGATGTTGAGGCTCGTCCTTACACCACGTACGTACCTGGAAAGGTTAACTTTACA		S3_S GATTTCTTCGCTGGGGGTGAAGACATCCTAATACTACAGCTCATTCGAGCTGTGTATGAC		S4_S GCCCTTCAAGAAATATTGAAAAGTATCGGGGGTAGTTCCATGACCCTCGAAGACACAGCT		S5_S GTTGATCCGTCTCAATACTCTATCGTTGGAAGTGGATCAAAGACTTTCACAGTGCTTAGT
	************************************************************		************************************************************		************************************************************		******************************************** ***************		************************************************************
	S1_O ACATCTCTTTGGTTCACTGGGGATGATTTGGGGGTTGGTTTTGCTACACTGTATCAAAAC		S2_O GCCGTAGAGCACGCTGATGTTTTTGTAGATGACTACAACACTGGCGTTAACTCGTATGTG		S3_O ACGTTGTCAAATAAGCTTGGGAGGAATCCCGCTGACATATTTCATCTTGAAGAGGTCTTC		S4_O GAGCCAGTATCGGACGCTGAGTCAATCCCTGATCCACCTCCTAGATCCTGGGCCTCTGAA		S5_O CACTTTGAAGTCCCTCATGAATGTGGGCCATTGGTATTCGAGGCGTCTACTGACGTGAAC
	S1_D84 ACATCTCTTTGGTTCACTGGGGATGATTTGGGGGTTGGTTTTGCTACACTGTATCAAAAC		S2_D84 GCCGTAGAGCACGCTGATGTTTTTGTAGATGACTACAACACCGGCGTTAACTCGTATGTG		S3_D84 ACGTTGTCAAATAAGCTTGGGAGGAATCCCGCTGACATATTTCATCTTGAAGAGGTCTTC		S4_D84 GAGCCAGTATCGGACGCTGAGTCAATCCCTGATCCACCTCCTAGATCCTGGGCCTCTGAA		S5_D84 CACTTTGAAGTCCCTCATGAATGTGGGCCATTGGTATTCGAGGCGTCTACTGACGTGAAC
	S1_S ACATCTCTTTGGTTCACTGGGGATGATTTGGGGGTTGGTTTTGCTACACTGTATCAAAAC		S2_S GCCGTAGAGCACGCTGATGTTTTTGTAGATGACTACAACACCGGCGTTAACTCGTATGTG		S3_S ACGTTGTCAAATAAGCTTGGGAGGAATCCCGCTGACATATTTCATCTTGAAGAGGTCTTC		S4_S GAGCCAGTATCGGACGCTGAGTCAATCCCTGATCCACCTCCTAGATCCTGGGCCTCTGAA		S5_S CACTTTGAAGTCCCTCATGAATGTGGGCCATTGGTATTCGAGGCGTCTACTGACGTGAAC
	************************************************************		***************************************** ******************		************************************************************		************************************************************		************************************************************
	S1_O GGAACCGCGGATATAATCGCTCCAGCTATCGAAGCGTCCTCTACTGGTAAAGCGCTCAGT		S2_O ATTGTAAATAGTAGAATATATTATAAGGGAACCCCTCTATATATTGAGGTACCAAGTGGT		S3_O AAAGTTATAGAAGAAATAGTGTCGGTCTTAGTTCAACAAAAGATAGACGTCAGGAAGTAT		S4_O GATGAAGCTGTAAACTCACCACAGATTTACAGTAGCAGAAGGAAGGCCAGGAAGGCTAGG		S5_O ATATCAGGGCATCTACTTTCGTTGGCCATTGCTGCTCACTTTGTCGCATCACCCATGATT
	S1_D84 GGAACCGCGGATATAATCGCTCCAGCTATCGAAGCGTCCTCTACTGGTAAAGCGCTCAGT		S2_D84 ATTGTAAATAGTAGAATATATTATAAGGGAACCCCTCTATATATTGAGGTACCAAGTGGT		S3_D84 AAAGTTATAGAAGAAATAGTGTCGGTCTTAGTTCAACAAAAGATAGACGTCAGGAAGTAT		S4_D84 GATGAAGCTGTAAACTCACCACAGATTTACAGTAGCAGAAGGAAGGCCAGGAAGGCTAGG		S5_D84 ATATCAGGGCATCTACTTTCGTTGGCCATTGCTGCTCACTTTGTCGCATCACCCATGATT
	S1_S GGAACCGCGGATATAATCGCTCCAGCTATCGAAGCGTCCTCTACTGGTAAAGCGCTCAGT		S2_S ATTGTAAATAGTAGAATATATTATAAGGGAACCCCTCTATATATTGAGGTACCAAGTGGT		S3_S AAAGTTATAGAAGAAATAGTGTCGGTCTTAGTTCAACAAAAGATAGACGTCAGGAAGTAT		S4_S GATGAAGCTGTAAACTCACCACAGATTTACAGTAGCAGAAGGAAGGCCAGGAAGGCTAGG		S5_S ATATCAGGGCATCTACTTTCGTTGGCCATTGCTGCTCACTTTGTCGCATCACCCATGATT
	************************************************************		************************************************************		************************************************************		************************************************************		************************************************************
	S1_O GTTCTCGCTGACTGCACATCCTGGGATCAGACGTTTCTAACAGCGACGATTATTCCGTAC		S2_O TCATTCATCAAGGTGAGCTACTTCACAAGCCCTTTGAAGAATCCTACTGTGGACACTTAT		S3_O TTCACTGAAAGTATGAGAAGCGGCTCATTCTCAAAACCCAGATGGGATAACTTTCTAAGG		S4_O GCAGCTAGCAAGCTGTCAAAGTAA		S5_O CTGTGGGCTGAACAGATGAAGTATATGGCTGTCGATCGTATGTTGCCGCCCAATCTTGAC
	S1_D84 GTTCTCGCTGACTGCACATCCTGGGATCAGACGTTTCTAACAGCGACGATTATTCCGTAC		S2_D84 TCATTCATCAAGGTGAGCTACTTCACAAGCCCTTTGAAGAATCCTACTGTGGACACTTAT		S3_D84 TTCACTGAAAGTATGAGAAGCGGCTCATTCTCAAAACCCAGATGGGATAACTTTCTAAGG		S4_D84 GCAGCTATCAAGCTGTCAAAGTAA		S5_D84 CTGTGGGCTGAACAGATGAAGTATATGGCTGTCGATCGTATGTTGCCGCCCAATCTTGAC
	S1_S GTTCTCGCTGACTGCACATCCTGGGATCAGACGTTTCTAACAGCGACGATTATTCCGTAC		S2_S TCATTCATCAAGGTGAGCTACTTCACAAGCCCTTTGAAGAATCCTACTGTGGACACTTAT		S3_S TTCACTGAAAGTATGAGAAGCGGCTCATTCTCAAAACCCAGATGGGATAACTTTCTAAGG		S4_S GCAGCTAGCAAGCTGTCAAAGTAA		S5_S CTGTGGGCTGAACAGATGAAGTATATGGCTGTCGATCGTATGTTGCCGCCCAATCTTGAC
	************************************************************		************************************************************		************************************************************		******* ****************		************************************************************
	S1_O TACAATGGAATAAAAAGAGCTTTGCTAGAATATCAACAAGCGGATATGCGCAACTTCTAT		S2_O AACGCTGAAATCTCTCGCAATTCAGCGTACCTAATTAAAGCAAATGCTTCATTAGATTCA		S3_O CGTCCAGTCGCTCAGCGATTACCGAACTTATACAGCGTCATTATGACGCAGGCAGATCAT				S5_O AAATCTCTTTTCTTCGACAATAAGGTTACGCCTTCCGGTGCTCTTCAGAGGTGGCACTCT
	S1_D84 TACAATGGAATAAAAAGAGCTTTGCTAGAATATCAACAAGCGGATATGCGCAACTTCTAT		S2_D84 AACGCTGAAATCTCTCGCAATTCAGCGTATCTAATTAAAGCAAATGCTTCATTAGATTCA		S3_D84 CGTCCAGTCGCTCAGCGATTACCGAACTTATACAGCGTCATTATGACGCAGGCAGATCAT				S5_D84 AAATCTCTTTTCTTCGACAATAAGGTTACGCCTTCCGGTGCTCTTCAGAGGTGGCACTCT
	S1_S TACAATGGAATAAAAAGAGCTTTGCTAGAATATCAACAAGCGGATATGCGCAACTTCTAT		S2_S AACGCTGAAATCTCTCGCAATTCAGCGTACCTAATTAAAGCAAATGCTTCATTAGATTCA		S3_S CGTCCAGTCGCTCAGCGATTACCGAACTTATACAGCGTCATTATGACGCAGGCAGATCAT				S5_S AAATCTCTTTTCTTCGACAATAAGGTTACGCCTTCCGGTGCTCTTCAGAGGTGGCACTCT
	************************************************************		***************************** ******************************		************************************************************				************************************************************
	S1_O ATGATAGATAGTAGCAGAACTGGCGTGCCAGGGATGAGACTGTCTGAAATAGTAGATTGG		S2_O GTGGCCACAATGCTCAATAATATATCGAATCGAATTGATGCAATGGAACGCTTGATGGAG		S3_O GTGTACAACTACATGACTCAGCTTACCCATATAATACCAATTACTGATTGTTTCTATATA				S5_O CGCGAGGAGGTCTTATTGGCAGCGGAGATATGCGAGTCTTATGCGGCCATGATGTTGAAT
	S1_D84 ATGATAGATAGTAGCAGAACTGGCGTGCCAGGGATGAGACTGTCTGAAATAGTAGATTGG		S2_D84 GTGGCCACAATGCTCAATAATATATCGAATCGAATTGATGCAATGGAACGCTTGATGGAG		S3_D84 GTGTACAACTACATGACTCAGCTTACCCATATAATACCAATTACTGATTGTTTCTATATA				S5_D84 CGCGAGGAGGTCTTATTGGCAGCGGAGATATGCGAGTCTTATGCGGCCATGATGTTGAAT
	S1_S ATGATAGATAGTAGCAGAACTGGCGTGCCAGGGATGAGACTGTCTGAAATAGTAGATTGG		S2_S GTGGCCACAATGCTCAATAATATATCGAATCGAATTGATGCAATGGAACGCTTGATGGAG		S3_S GTGTACAACTACATGACTCAGCTTACCCATATAATACCAATTACTGATTGTTTCTATATA				S5_S CGCGAGGAGGTCTTATTGGCAGCGGAGATATGCGAGTCTTATGCGGCCATGATGTTGAAT
	************************************************************		************************************************************		************************************************************				************************************************************
	S1_O TTTAACAGTTTTCAAACCAAGCGGATATTCAATGCCTCTTATTTGAAAGAAAGGCATTCA		S2_O CCTACACGTGCGCAGCAGATTGCAGGAGTAGTCTCAAGCATAGGTGGAGTCATCTCACTC		S3_O GTAAAGAATTCAGGATTCGTCGATCGAGGCTCGACTGGTCCTGTGATTGCATCCTCATCA				S5_O AACAAGCATTCACCTGACATCATTGGTACGCTTAAGTCAGCTATAAATTTGGTATTCAAG
	S1_D84 TTTAACAGTTTTCAAACCAAGCGGATATTCAATGCCTCCTATTTGAAAGAAAGGCATTCA		S2_D84 CCCACACGTGCGCAGCAGATTGCAGGAGTAGTCTCAAGCATAGGTGGAGTCATCTCACTC		S3_D84 GTAAAGAATTCAGGATTCGTCGATCGAGGCTCGACTGGTCCTGTGATTGCATCCTCATCA				S5_D84 AACAAGCATTCACCTGACATCATTGGTACGCTTAAGTCAGCTATAAATTTGGTATTCAAG
	S1_S TTTAACAGTTTTCAAACCAAGCGGATATTCAATGCCTCCTATTTGAAAGAAAGGCATTCA		S2_S CCCACACGTGCGCAGCAGATTGCAGGAGTAGTCTCAAGCATAGGTGGAGTCATCTCACTC		S3_S GTAAAGAATTCAGGATTCGTCGATCGAGGCTCGACTGGTCCTGTGATTGCATCCTCATCA				S5_S AACAAGCATTCACCTGACATCATTGGTACGCTTAAGTCAGCTATAAATTTGGTATTCAAG
	************************************** *********************		** *********************************************************		************************************************************				************************************************************
	S1_O TTTGTGGTTAAATATATGTGGTCGGGACGACTGGACACTTTCTTTATGAATTCTGTTCAG		S2_O GGTATGCCATTGCTCGGAGCGATCGTGGTAACCATCGGTACTATTATCTCCATTGCTGAC		S3_O GTCTATGAAAACGTGCTTAAGGTCGTTCATACCATAGCTGATTTTGATGCAGCTAATGCT				S5_O ATCTGA
	S1_D84 TTTGTGGTTAAATATATGTGGTCGGGACGACTGGACACTTTCTTTATGAATTCTGTTCAG		S2_D84 GGTATGCCATTGCTCGGAGCGATCGTGGTAACCATCGGTACTATTATCTCCATTGCTGAC		S3_D84 GTCTATGAAAACGTGCTTAAGGTCGTTCATACCATAGCTGATTTTGATGCAGCTAATGCT				S5_D84 ATCTGA
	S1_S TTTGTGGTTAAATATATGTGGTCGGGACGACTGGACACTTTCTTTATGAATTCTGTTCAG		S2_S GGTATGCCATTGCTCGGAGCGATCGTGGTAACCATCGGTACTATTATCTCCATTGCTGAC		S3_S GTCTATGAAAACGTGCTTAAGGTCGTTCATACCATAGCTGATTTTGATGCAGCTAATGCT				S5_S ATCTGA
	************************************************************		************************************************************		************************************************************				******
	S1_O AATGCATTGATCACGAGGAGAATAGCTGAAGAAGTATCCTTGAAGGTGTCAAACACTGGT		S2_O CCAGACAAACAGGGCATTGATTACCACTCGGTAGCTAATGCCTTTATGTCCTGGTGCCAG		S3_O TTACGTCTACAGAGGAGACGTGTAGACAATACGTCTTACACTGACTCTCTTTCTGACATG
	S1_D84 AATGCATTGATCACGAGGAGAATAGCTGAAGAAGTATCCTTGAAGGTGTCAAACACTGGT		S2_D84 CCAGACAAACAGGGCATTGATTACCACTCGGTGGCTAATGCCTTTATGTCCTGGTGCCAG		S3_D84 TTACGTCTACAGAGGAGACGTGTAGACAATACGTCTTACACTGACTCTCTTTCTGACATG
	S1_S AATGCATTGATCACGAGGAGAATAGCTGAAGAAGTATCCTTGAAGGTGTCAAACACTGGT		S2_S CCAGACAAACAGGGCATTGATTACCACTCGGTGGCTAATGCCTTTATGTCCTGGTGCCAG		S3_S TTACGTCTACAGAGGAGACGTGTAGACAATACGTCTTACACTGACTCTCTTTCTGACATG
	************************************************************		******************************** ***************************		************************************************************
	S1_O TTATCCTGGTTTCAGGTTGCTGGCGATGACGCAATCATGGTATACGATGGATCATCAATC		S2_O TATGCGGCGGTCTGTAGGTATGAATATGGACTTCTGAAGCGTGGAGATGAGAAACTAGAT		S3_O TTCAATGGGTTACGGTCTATCAGTTCTAGTGAATTCGTTAGATCCGTCAATGGTCGCTCA
	S1_D84 TTATCCTGGTTTCAGGTTGCTGGCGATGACGCAATCATGGTATACGATGGATCATCAATC		S2_D84 TATGCGGCGGTCTGTAGGTATGAATATGGACTTCTGAAGCGTGGAGATGAGAAACTAGAT		S3_D84 TTCAATGGGTTACGGTCTATCAGTTCTAGTGAATTCGTTAGATCCGTCAATGGTCGCTCA
	S1_S TTATCCTGGTTTCAGGTTGCTGGCGATGACGCAATCATGGTATACGATGGATCATCAATC		S2_S TATGCGGCGGTCTGTAGGTATGAATATGGACTTCTGAAGCGTGGAGATGTGAAACTAGAT		S3_S TTCAATGGGTTACGGTCTATCAGTTCTAGTGAATTCGTTAGATCCGTCAATGGTCGCTCA
	************************************************************		************************************************* **********		************************************************************
	S1_O TCCACAACTGAGCAAGTGACCAGAGTTAATGAAATCACAGTTCGTAATTATGAGGAGTCA		S2_O GTGTTGTCATTTATGCCGAAGCGTGTCGTGTCGGATTTCAAAAATAAACCCGACGTTATT		S3_O GTGTTTACTGAAGGACGCATTGATGCAATCAAAGTGAATATGCGAGCGAAATTCGATTTG
	S1_D84 TCCACAACTGAGCAAGTGACCAGAGTTAATGAAATCACAGTTCGTAATTATGAGGAGTCA		S2_D84 GTGTTGTCATTTATGCCGAAGCGTGTCGTGTCGGATTTCAAAAATAAACCCGACGTTATT		S3_D84 GTGTTTACTGAAGGACGCATTGATGCAATCAAAGTGAATATGCGAGCGAAATTCGATTTG
	S1_S TCCACAACTGAGCAAGTGACCAGAGTTAATGAAATCACAGTTCGTAATTATGAGGAGTCA		S2_S GTGTTGTCATTTATGCCGAAGCGTGTCGTGTCGGATTTCAAAAATAAACCCGACGTTATT		S3_S GTGTTTACTGAAGGACGCATTGATGCAATCAAAGTGAATATGCGAGCGAAATTCGATTTG
	************************************************************		************************************************************		************************************************************
	S1_O AATCACATAATTAATCCGCAAAAAACAGTGATTTCACATATTTCTGGTGAATATGCTAAA		S2_O AGTCTCCCAGAATTAGGTGAATCAGTACTACGTGGATCAAGCACTGACTATCTAGACACG		S3_O CAGTTTATCACTGAGGAGGGTGGTTACTCAAAACCTCCAAATGTGAAAAAGCTTATGTTT
	S1_D84 AATCACATAATTAATCCGCAAAAAACAGTGATTTCACATATTTCTGGTGAATATGCTAAA		S2_D84 AGTCTCCCAGAATTAGGTGAATCAGTACTACGTGGATCAAGCACTGACTATCTAGACACG		S3_D84 CAGTTTATCACTGAGGAGGGTGGTTACTCAAAACCTCCAAATGTGAAAAAGCTTATGTTT
	S1_S AATCACATAATTAATCCGCAAAAAACAGTGATTTCACATATTTCTGGTGAATATGCTAAA		S2_S AGTCTCCCAGAATTAGGTGAATCAGTACTACGTGGATCAAGCACTGACTATCTAGACACG		S3_S CAGTTTATCACTGAGGAGGGTGGTTACTCAAAACCTCCAAATGTGAAAAAGCTTATGTTT
	************************************************************		************************************************************		************************************************************
	S1_O ATATATTATTATGCAGGAATGCATTTTCGTGACCCCTCAATTCAGCTGCATGAATCCGAA		S2_O GGGATTAATATCATTTATAATGATATGCAATTGCTTGGACAAGGCAAACTCTCTGGCTGG		S3_O TCGGACTTTCTAAGTTTCTTAGATAGTCATAAGAGCGATTACAGGCCACCATTGCTTACT
	S1_D84 ATATATTATTATGCAGGAATGCATTTTCGTGACCCCTCAATTCAGCTGCATGAATCCGAA		S2_D84 GGGATTAATATCATTTATAATGATATGCAATTGCTTGGACAAGGCAAACTCTCTGGCTGG		S3_D84 TCGGACTTTCTAAGTTTCTTAGATAGTCATAAGAGCGATTACAGGCCACCATTGCTTACT
	S1_S ATATATTATTATGCAGGAATGCATTTTCGTGACCCCTCAATTCAGCTGCATGAATCCGAA		S2_S GGGATTAATATCATTTATAATGATATGCAATTGCTTGGACAAGGCAAACTCTCTGGCTGG		S3_S TCGGACTTTCTAAGTTTCTTAGATAGTCATAAGAGCGATTACAGGCCACCATTGCTTACT
	************************************************************		************************************************************		************************************************************
	S1_O AAGGATTCTGGAGCAAGTGACGTCACCGAGTCCTTACGGGGGTTTGGTCAGGTCATATAT		S2_O CTCAACAAAACTGTGAGCAAGGTGGAGAATAATGCTGCCAACTTCTTTGAGAGGAATTTG		S3_O GTGCCAATCACCATAGGATTAAATAACCTGGGTGAAACTAATTCGAACACACTGCGTATG
	S1_D84 AAGGATTCTGGAGCAAGTGACGTCACCGAGTCCTTACGGGGGTTTGGTCAGGTCATATAT		S2_D84 CTCAACAAAACTGTGAGCAAGGTGGAGAATAATGCTGCCAACTTCTTTGAGAGGAATTTG		S3_D84 GTGCCAATCACCATAGGATTAAATAACCTGGGTGAAACTAATTCGAACACACTGCGTATG
	S1_S AAGGATTCTGGAGCAAGTGACGTCACCGAGTCCTTACGGGGGTTTGGTCAGGTCATATAT		S2_S CTCAACAAAACTGTGAGCAAGGTGGAGAATAATGCTGCCAACTTCTTTGAGAGGAATTTG		S3_S GTGCCAATCACCATAGGATTAAATAACCTGGGTGAAACTAATTCGAACACACTGCGTATG
	************************************************************		************************************************************		************************************************************
	S1_O GAATATAACAAAAGAGCGATTGGTACCCTACGCGTGAACGCTTTATATGGTAGGCTAATA		S2_O GTTAAAAGTCTTGCGAATAAGGAAGTCCTACCAATGCATGCTCGAGTTGAGATTACTCAA		S3_O CGTTCGGAGGCGATTGATGAATATTTTTCAAGTTATGTCGGTGCGCAAATTTTGGTACCG
	S1_D84 GAATATAACAAAAGAGCGATTGGTACCCTACGCGTGAACGCTTTATATGGTAGGCTAATA		S2_D84 GTTAAAAGTCTTGCGAATAAGGAAGTCCTACCAATGCATGCTCGAGTTGAGATTACTCAA		S3_D84 CGTTCGGAGGCGATTGATGAATATTTTTCAAGTTATGTCGGTGCGCAAATTTTGGTACCG
	S1_S GAATATAACAAAAGAGCGATTGGTACCCTACGCGTGAACGCTTTATATGGTAGGCTAATA		S2_S GTTAAAAGTCTTGCGAATAAGGAAGTCCTACCAATGCATGCTCGAGTTGAGATTACTCAA		S3_S CGTTCGGAGGCGATTGATGAATATTTTTCAAGTTATGTCGGTGCGCAAATTTTGGTACCG
	************************************************************		************************************************************		************************************************************
	S1_O GCCGGGCTAGCGTATAGTGTGAACGTCCGCAGGTATGACGCTTCAAAAAGAACATATGCG		S2_O ACCGAGAAAATTGGTGATGTGTATAGGACTACGATCCTATATACAGGGATAAATGAAGGA		S3_O ATTAACGTCGTAGACACTCGAGTCTATACTGAATTCAGTGAGCTACGAAATTTCTTTACT
	S1_D84 GCCGGGCTAGCGTATAGTGTGAACGTCCGCAGGTATGACGCTTCAAAAAGAACATATGCG		S2_D84 ACCGAGAAAATTGGTGATGTGTATAGGACTACGATCCTATATACAGGGATAAATGAAGGA		S3_D84 ATTAACGTCGTAGACACTCGAGTCTATACTGAATTCAGTGAGCTACGAAATTTCTTTACT
	S1_S GCCGGGCTAGCGTATAGTGTGAACGTCCGCAGGTATGACGCTTCAAAAAGAACATATGCG		S2_S ACCGAGAAAATTGGTGATGTGTATAGGACTACGATCCTATATACAGGGATAAATGAAGGA		S3_S ATTAACGTCGTAGACACTCGAGTCTATACTGAATTCAGTGAGCTACGAAATTTCTTTACT
	************************************************************		************************************************************		************************************************************
	S1_O AATATGAAATATTATCCGCCACCAACCTCAGTAATTGCTCCAGCCGCATTTAAGGGAGGA		S2_O TCATATTTGGGTGGGGATGTCTTTGCTTCGCGGTTGGGGGACAAAAACATCTTGCGTATG		S3_O GGTGATGTGGTCATTCGAGATGACCCATTTGACGTCTGGGATGGCGTCAAGGCAACCTAC
	S1_D84 AATATGAAATATTATCCGCCACCAACCTCAGTAATTGCTCCAGCCGCATTTAAGGGAGGA		S2_D84 TCATATTTGGGTGGGGATGTCTTTGCTTCGCGGTTGGGGGACAAAAACATCTTGCGTATG		S3_D84 GGTGATGTGGTCATTCGAGATGACCCATTTGACGTCTGGGATGGCGTCAAGGCAACCTAC
	S1_S AATATGAAATATTATCCGCCACCAACCTCAGTAATTGCTCCAGCCGCATTTAAGGGAGGA		S2_S TCATATTTGGGTGGGGATGTCTTTGCTTCGCGGTTGGGGGACAAAAACATCTTGCGTATG		S3_S GGTGATGTGGTCATTCGAGATGACCCATTTGACGTCTGGGATGGCGTCAAGGCAACCTAC
	************************************************************		************************************************************		************************************************************
	S1_O TTGGGATTGTCATTTACTGGGTTATCGCTGAATGAGGTGCTATTTATTAAAATGCATCTC		S2_O AATGGATTTGAAAGCGGACCAGGAAGGTTCAAAGCTATCGTCGAATCAACTACTGAAGTA		S3_O ATCCCGATTGGTGTGCATGGAGTCCGCTTGGATCCGAATGGAGATCAGCCGCCTCTATGA
	S1_D84 TTGGGATTGTCATTTACTGGGTTATCGCTGAATGAGGTGCTATTTATTAAAATGCATCTC		S2_D84 AATGGATTTGAAAGCGGACCAGGAAGGTTCAAAGCTATCGTCGAATCAACTACTGAAGTA		S3_D84 ATCCCGATTGGTGTGCATGGAGTCCGCTTGGATCCGAATGGAGATCAGCCGCCTCTATGA
	S1_S TTGGGATTGTCATTTACTGGGTTATCGCTGAATGAGGTGCTATTTATTAAAATGCATCTC		S2_S AATGGATTTGAAAGCGGACCAGGAAGGTTCAAAGCTATCGTCGAATCAACTACTGAAGTA		S3_S ATCCCGATTGGTGTGCATGGAGTCCGCTTGGATCCGAATGGAGATCAGCCGCCTCTATGA
	************************************************************		************************************************************		************************************************************
	S1_O CACGAGGCGGTATCTCAGGGTCTTCACGTGATTTCAATGATTTCATTTGAAGCCAACGAA		S2_O GGCAACTTTCGTGTAGTTGATTGGACGGTGTCTGGAATGTCCAGGTACGAGATTTATGCT
	S1_D84 CACGAGGCGGTATCTCAGGGTCTTCACGTGATTTCAATGATTTCATTTGAAGCCAACGAA		S2_D84 GGCAACTTTCGTGTAGTTGATTGGACGGTGTCTGGAATGTCCAGGTACGAGATTTATGCT
	S1_S CACGAGGCGGTATCTCAGGGTCTTCACGTGATTTCAATGATTTCATTTGAAGCCAACGAA		S2_S GGCAACTTTTGTGTAGTTGATTGGACGGTGTCTGGAATGTCCAGGTACGAGATTTATGCT
	************************************************************		********* **************************************************
	S1_O GTCGTTTCAAACTCTCTGTCCGCGTATTATCTTAAGGACCAGAAAGATTTACTGCGTGAT		S2_O GCTGCCGGTGAAATATATCCGAGCAAAGACCCCTCTCATGCTGATGTACAGCTGCTATAC
	S1_D84 GTCGTTTCAAACTCTCTGTCCGCGTATTATCTTAAGGACCAGAAAGATTTACTGCGTGAC		S2_D84 GCTGCCGGTGAAATATATCCGAGCAAAGACCCCTCTCATGCTGATGTACAGCTGCTATAC
	S1_S GTCGTTTCAAACTCTCTGTCCGCGTATTATCTTAAGGACCAGAAAGATTTACTGCGTGAC		S2_S GCTGCCGGTGAAATATATCCGAGCAAAGACCCCTCTCATGCTGATGTACAGCTGCTATAC
	***********************************************************		************************************************************
	S1_O ATGAAGTTAGGCAAGCATCTTGAAAAAGTCAAAGGTATATCCTTTAAGTCCTCTGATTTA		S2_O GAAAGCATAGTTCGGGATCTAACCACTCGGGATGGTAGCTTCGTTCTGAAGCATCATGAT
	S1_D84 ATGAAGTTAGGCAAGCATCTTGAAAAAGTCAAAGGTATATCCTTTAAGTCCTCTGATTTA		S2_D84 GAAAGCATAGTTCGGGATCTAACCACTCGGGATGGTAGCTTCGTTCTGAAGCATCATGAT
	S1_S ATGAAGTTAGGCAAGCATCTTGAAAAAGTCAAAGGTATATCCTTTAAGTCCTCTGATTTA		S2_S GAAAGCATAGTTCGGGATCTAACCACTCGGGATGGTAGCTTCGTTCTGAAGCATCATGAT
	************************************************************		************************************************************
	S1_O GCCTTTTCGGGTAGTGATTTCTCGCAAGGGCTGAACCTAAAGAGGGAATCTATTGATAAA		S2_O GTCCTGCTTCTGCCTGGGCAACTTGACGCTTTTGAGGAGCTAATCATAAGAAATGCCTCA
	S1_D84 GCCTTTTCGGGTAGTGATTTCTCGCAAGGGCTGAACCTAAAGAGGGAATCTATTGATAAA		S2_D84 GTCCTGCTTCTGCCTGGGCAACTTGACGCTTTTGAGGAGCTAATCATAAGAAATGCCTCA
	S1_S GCCTTTTCGGGTAGTGATTTCTCGCAAGGGCTGAACCTAAAGAGGGAATCTATTGATAAA		S2_S GTCCTGCTTCTGCCTGGGCAACTTGACGCTTTTGAGGAGCTAATCATAAGAAATGCCTCA
	************************************************************		************************************************************
	S1_O GTGAAGCTCGAAGTGTCTCGTAAATCTATCCGTGATTTGCGCTCTTCGGGTATTAGTGTG		S2_O AATTACCAATATGCGTTTATTGGTTCAAACTGTCAAAATTATGCGCATGATGTGGTCGAT
	S1_D84 GTGAAGCTCGAAGTGTCTCGTAAATCTATCCGTGATTTGCGCTCTTCGGGTATTAGTGTG		S2_D84 AATTACCAATATGCGTTTATTGGTTCAAACTGTCAAAATTATGCGCATGATGTGGTCGAC
	S1_S GTGAAGCTCGAAGTGTCTCGTAAATCTATCCGTGATTTGCGCTCTTCGGGTATTAGTGTG		S2_S AATTACCAATATGCGTTTATTGGTTCAAACTGTCAAAATTATGCGCATGATGTGGTCGAC
	************************************************************		***********************************************************
	S1_O CCATCAACGCACGCATATGAGAATTTGCCATATGCATCATTGCATCAGTCTTTCAAAAGT		S2_O ATCTTGACTAAGTTCAAGCGACCACAAAGGTGGATTAAAGATGATGACTTCAAGTTGTAC
	S1_D84 CCATCAACGCACGCATATGAGAATTTGCCATATGCATCATTGCATCAGTCTTTCAAAAGT		S2_D84 ATCTTGACTAAGTTCAAGCGACCACAAAGGTGGATTAAAGATGATGACTTCAAGTTGTAC
	S1_S CCATCAACGCACGCATATGAAAATTTGCCATATGCATCATTGCATCAGTCTTTCAAAAGT		S2_S ATCTTGACTAAGTTCAAGCGACCACAAAGGTGGATTAAAGATGATGACTTCAAGTTGTAC
	******************** ***************************************		************************************************************
	S1_O CTAAAGGTGGATAGAGACACTTCGAAATTTACGAATGAACGGTTACTGGTTTCACTCCTC		S2_O ATCCAATCTATCTATGATGCATTGTGA
	S1_D84 CTAAAGGTGGATAGAGACACTTCGAAATTTACGAATGAACGGTTACTGGTTTCACTCCTC		S2_D84 ATCCAATCTATCTATGATGCATTGTGA
	S1_S CTAAAGGTGGATAGAGACACTTCGAAATTTACGAATGAACGGTTACTGGTTTCACTCCTC		S2_S ATCCAATCTATCTATGATGCATTGTGA
	************************************************************		***************************
	S1_O GAGTATAAATCAGACATTCCGAGAGTAAGTGTCACCTCGCAGTATCCAGTTTATGACTTG
	S1_D84 GAGTATAAATCAGACATTCCGAGAGTAAGTGTCACCTCGCAGTATCCAGTTTATGACTTG
	S1_S GAGTATAAATCAGACATTCCGAGAGTAAGTGTCACCTCGCAGTATCCAGTTTATGACTTG
	************************************************************
	S1_O ATCAACATCTCAAAAGTTGATGAGTTAAATGTTAGATCCGGTGGACCAGTCAGGTTCATC
	S1_D84 ATCAACATCTCAAAAGTTGATGAGTTAAATGTTAGATCCGGTGGACCAGTCAGGTTCATC
	S1_S ATCAACATCTCAAAAGTCGATGAGTTAAATGTTAGATCCGGTGGACCAGTCAGGTTCATC
	***************** ******************************************
	S1_O TCTACCCCAATAGAAGGCAAGCTATTGGAAGAAAATATTGGTACCCGTCAAGGAGTTCAG
	S1_D84 TCTACCCCAATAGAAGGCAAGCTATTGGAAGAAAATATTGGTACCCGTCAAGGAGTTCAG
	S1_S TCTACCCCAATAGAAGGCAAGCTATTGGAAGAAAATATTGGTACCCGTCAAGGAGTTCAG
	************************************************************
	S1_O TTTAAAAATCGAGGGTACGGAGGATCTCAAGAAGTATTATACTTCATAAGATCCAACGGC
	S1_D84 TTTAAAAATCGAGGGTACGGAGGATCTCAAGAAGTATTACACTTCATAAGATCCAACGGC
	S1_S TTTAAAAATCGAGGGTACGGAGGATCTCAAGAAGTATTACACTTCATAAGATCCAACGGC
	*************************************** ********************
	S1_O TTGGTGATAACTGAACAAGCTCTGATTGACTTAATCATCAAGTCAGGAGTACTGCTAATG
	S1_D84 TTGGTGATAACTGAACAAGCTCTGATTGACTTAATCATCAAGTCAGGAGTACTGCTAATG
	S1_S TTGGTGATAACTGAACAAGCTCTGATTGACTTAATCATCAAGTCAGGAGTACTGCTAATG
	************************************************************
	S1_O ATAAATCCACAACGTGGGTTGATCGACCTTTTTCAGTCTCTTTCTGGAGATACCGCTTCA
	S1_D84 ATAAATCCACAACGTGGGTTGATCGACCTTTTTCAGTCTCTTTCTGGAGATACCGCTTCA
	S1_S ATAAATCCACAACGTGGGTTGATCGACCTTTTTCAGTCTCTTTCTGGAGATACCGCTTCA
	************************************************************
	S1_O TCTATGCATCTAGCGAACTTCTTCATGGCTGAAAAACCGCACTGGGAAGATAATGCCATA
	S1_D84 TCTATGCATCTAGCGAACTTCTTCATGGCTGAAAAACCGCACTGGGAAGATAATGCCATA
	S1_S TCTATGCATCTAGCGAACTTCTTCATGGCTGAAAAACCGCACTGGGAAGATAATGCCATA
	************************************************************
	S1_O TCTCTCACCATTGCGGGGTCGTTGCTTGAGAACTGCGATAGTAGAATTGAGAACGTAAAG
	S1_D84 TCTCTCACCATTGCGGGGTCGTTGCTTGAGAACTGCGATAGTAGAATTGAGAACGTAAAG
	S1_S TCTCTCACCATTGCGGGGTCGTTGCTTGAGAACTGCGATAGTAGAATTGAGAACGTAAAG
	************************************************************
	S1_O AACTTTGTTAGCGTCCTTGCTACTGGCATGCAAAGGGACCTACAAAGAATGTTCTATTAC
	S1_D84 AACTTTGTTAGCGTCCTTGCTACTGGCATGCAAAGGGACCTACAAAGAATGTTCTATTAC
	S1_S AACTTTGTTAGCGTCCTTGCTACTGGCATGCAAAGGGACCTACAAAGAATGTTCTATTAC
	************************************************************
	S1_O GTCGGATTTGTCTACTATGCACAGAGACTTATATGGTCTGGTGACCACTCCAGTAAAATA
	S1_D84 GTCGGATTTGTCTACTATGCACAGAGACTTATATGGTCTGGTGACCACTCCAGTAAAATA
	S1_S GTCGGATTTGTCTACTATGCACAGAGACTTATATGGTCTGGTGACCACTCCAGTAAAATA
	************************************************************
	S1_O TTCGTCTCTATTGATGAGGATAAGCTCGCTGACTTCCTTAGAGGATCTAAACCAATCACT
	S1_D84 TTCGTCTCTATTGATGAGGATAAGCTCGCTGACTTCCTTAGAGGATCTAAACCAATCACT
	S1_S TTCGTCTCTATTGATGAGGATAAGCTCGCTGACTTCCTTAGAGGATCTAAACCAATCACT
	************************************************************
	S1_O CGGAGGAGGAAAGCCATGGCTGGAACTAAGCGTGAACCGATCAATTTAAGCGCTAATTTC
	S1_D84 CGGAGGAGGAAAGCCATGGCTGGAACTAAGCGTGAACCGATCAATTTAAGCGCTAATTTC
	S1_S CGGAGGAGGAAAGCCATGGCTGGAACTAAGCGTGAACCGATCAATTTAAGCGCTAATTTC
	************************************************************
	S1_O AGTTATGAAATATCTGAACCGGATAGGGAGATTAGTGAGTACGACCCGCTAGTCTTATGT
	S1_D84 AGTTATGAAATATCTGAACCGGATAGGGAGATTAGTGAGTACGACCCGCTAGTCTTATGT
	S1_S AGTTATGAAATATCTGAACCGGATAGGGAGATTAGTGAGTACGACCCGCTAGTCTTATGT
	************************************************************
	S1_O CATCCCCTATCAATGCCATTTTTTGGTAATTGGCAGGAGAAATACTCTGTGATGCAGAGT
	S1_D84 CATCCCCTATCAATGCCATTTTTTGGTAATTGGCAGGAGAAATACTCTGTGATGCAGAGC
	S1_S CATCCCCTATCAATGCCATTTTTTGGTAATTGGCAGGAGAAATACTCTGTGATGCAGAGC
	***********************************************************
	S1_O GACGAGCAAATGTGA
	S1_D84 GACGAGCAAATGTGA
	S1_S GACGAGCAAATGTGA
	***************

## Sheet: Table S1C
	B: Amino acid sequence
	P1_O MDLARSDIIPHLLCLFQEIIQANIQKVSEAYDLELKIMNILTLWRNGSDNLISDNDDYMK		P2_O MAYPNDVRNVWDVYNVFRDVPNREHLIRDIRNGLVTVRNLTNMLTNMERDDQLIIAQLSN		P3_O MDSTGRAYDGASEFKSVLVTEGTSHYTPVEVYNILDELKTIKITSTIAEQSVVSRTPIPL		Pns4_O MNQSRSFVTGRGRDLSRTPSALSSNSETPGSMSSPSEGKTNAWVNSAYVSNFPALGQSQG		P5_O MSNPDYCIPNFSQTVNERTIIDIFTICRYRSPLVVFCLSHNELAKKYAQDVSMSSGTHVH		Pns6_O MDTETLCLITADSGKVYGILKAIFGDESEIVKKLIDFDVSIRVVPLNLGLLNIFRDNAAD		P7_O MSAIVGLCLLSEKVVLSRSLTDEVSKLYKLNRGNVKEPRKYATERMSTQSKPVALQVPVS		p8_O1 MSRQMWLDTSALLEAISEYVVRCNGDTFSGLTTGDFNALSNMFTQLSVSSAGYVSDPRVP		P9_O MGKLQDGIAIKRINDAITTFKNYKLDELEQGGSMAINTLSNVRAHVGLAWPAILRNCLIH		Pns10_O MEVDTATFVRLHHELLCAHEGPSIISKFDAIKKVKLGTLANQSGGANNITEAFLAKLRNF		Pns11_O MTASESFVGMQVLAQDKEVKATFIALDRKLPANLKVPYMKNAKYRTCICPSSNHLVDDCV		Pns12_O MFKSGSGSLKRSGSISSVKSFSGDSEKGLPPISRGSVSISSQNSEPLIVPASSSSFAATS
	P1_D84 MDLARSDIIPHLLCLFQEIIQANIQKVSEAYDLELKIMNILTLWRNGSDNLISDNDDYMK		P2_D84 MAYPNDVRNVWDVYNVFRDVPNREHLIRDIRNGLVTVRNLTNMLTNMERDDQLIIAQLSN		P3_D84 MDSTGRAYDGASEFKSVLVTEGTSHYTPVEVYNILDELKTIKITSTIAEQSVVSRTPIPL		Pns4_D84 MNQSRSFVTGRGRDLSRTPSALSSNSETPGSMSSPSEGKTNAWVNSAYVSNFPALGQSQG		P5_D84 MSNPDYCIPNFSQTVNERTIIDIFTICRYRSPLVVFCLSHNELAKKYAQDVSMSSGTHVH		Pns6_D84 MDTETLCLITADSGKVYGILKAIFGDESEIVKKLIDFDVSIRVVPLNLGLLNIFRDNAAD		P7_D84 MSAIVGLCLLSEKVVLSRSLTDEVSKLYKLNRGNVKEPRKYATERMSTQSKPVALQVPVS		p8_D84 MSRQMWLDTSALLEAISEYVVRCNGDTFSGLTTGDFNALSNMFTQLSVSSAGYVSDPRVP		P9_D84 MGKLQDGIAIKRINDAITTFKNYKLDELEQGGSMAINTLSNVRAHVGLAWPAILRNCLIH		Pns10_D84 MEVDTATFVRLHHELLCAHEGPSIISKFDAIKKVKLGTLANQSGGANNITEAFLAKLRNF		Pns11_D84 MTASESFVGMQVLAQDKEVKATFIALDRKLPANLKVPYMKNAKYRTCICPSSNHLVDDCV		Pns12_D84 MFKSGSGSLKRSGSISSVKSFSGDSEKGLPPISRGSVSISSQNSEPLIVPASSSSFAATS
	P1_S MDLARSDIIPHLLCLFQEIIQANIQKVSEAYDLELKIMNILTLWRNGSDNLISDNDDYMK		P2_S MAYPNDVRNVWDVYNVFRDVPNREHLIRDIRNGLVTVRNLTNMLTNMERDDQLIIAQLSN		P3_S MDSTGRAYDGASEFKSVLVTEGTSHYTPVEVYNILDELKTIKITSTIAEQSVVSRTPIPL		Pns4_S MNQSRSFVTGRGRDLSRTPSALSSNSETPGSMSSPSEGKTNAWVNSAYVSNFPALGQSQG		P5_S MSNPDYCIPNFSQTVNERTIIDIFTICRYRSPLVVFCLSHNELAKKYAQDVSMSSGTHVH		Pns6_S MDTETLCLITADSGKVYGILKAIFGDESEIVKKLIDFDVSIRVVPLNLGLLNIFRDNAAD		P7_S MSAIVGLCLLSEKVVLSRSLTDEVSKLYKLNRGNVKEPRKYATERMSTQSKPVALQVPVS		p8_S MSRQMWLDTSALLEAISEYVVRCNGDTFSGLTTGDFNALSNMFTQLSVSSAGYVSDPRVP		P9_S MGKLQDGIAIKRINDAITTFKNYKLDELEQGGSMAINTLSNVRAHVGLAWPAILRNCLIH		Pns10_S MEVDTATFVRLHHELLCAHEGPSIISKFDAIKKVKLGTLANQSGGANNITEAFLAKLRNF		Pns11_S MTASESFVGMQVLAQDKEVKATFIALDRKLPANLKVPYMKNAKYRTCICPSSNHLVDDCV		Pns12_S MFKSGSGSLKRSGSISSVKSFSGDSEKGLPPISRGSVSISSQNSEPLIVPASSSSFAATS
	************************************************************		************************************************************		************************************************************		************************************************************		************************************************************		************************************************************		************************************************************		************************************************************		************************************************************		************************************************************		************************************************************		************************************************************
	P1_O KGLFFSRSNDPLALQARYAQMYDDLFKLNNYEVPDDVVRRHDIKILDIILKESSVPFWYD		P2_O MMKSLSIGVEKAQNELSKLKTTDADRAAVLAAYQTSVLNIERNTMLLTGYFKQLVLDLTG		P3_O SKIGLQDVKKLFDINVIKCGSSLRIVDEPQVTFIVSYAKDIYDKFMCIEHDSAYEPSLTM		Pns4_O LPSHKCSALALRSSQTTYIINFPRQHWNIMTFPNQSEAILANVASYAKDLDGKNSFAVSD		P5_O IIDGSVEITVSLYRTFRTIATQLLGRMQIVVFVTVDKSVVSTQVMKSIAWAFRGSFVELR		Pns6_O LDNADLMKRRFGNTMGSRIVEAYRRSQDSKYKRNVCKTTGLLVCLFGGGLGLSREADKHK		P7_O TIILDYKNEDFIKQNPTYSAMDIIGSPSNTAPQTAFQSIMPSLSALFNTPFIQGAFRHRI		p8_O1 LQTMSNMFVSFITSTDRCGYMLRKTWFNSDTKPTVSDDFITTYIRPRLQVPMSDTVRQLN		P9_O TSSHLGFMKFMIDIATTWKVGAFTLLGSVGDEDPFTDVDLIYTKTCLHLGLKDNDFLQFP		Pns10_O ERKSEAYLASDLAERELTRDTHKAIVFVTKSVLLGGKSLKDLLPYGVIVCAFIFIPETAS		Pns11_O CEDVIIAYTAHRNNAVAALLYSDGNVIHKSGTLKPKSQNRFDLRGFLTSANPGESSRNEA		Pns12_O DFVPEKTKSEGNLKNKSSVITGNFGSSGPTNAHYNQNANGDRLAENLLLKESSKGRGSST
	P1_D84 KGLFFSRSNDPLALQARYAQMYDDLFKLNNYEVPDDVVRRHDIKILDIILKESSVPFWYD		P2_D84 MMKSLSIGVEKAQNELSKLKTTDADRAAVLAAYQTSVLNIERNTMLLTGYFKQLVLDLTG		P3_D84 SKIGLQDVKKLFDINVIKCGSSLRIVDEPQVTFIVSYAKDIYDKFMCIEHDSAYEPSLTM		Pns4_D84 LPSHKCSALALRSSQTTYIINFPRQHWNIMTFPNQSEAILANVASYAKDLDGKNSFAVSD		P5_D84 IIDGSVEITVSLYRTFRTIATQLLGRMQIVVFVTVDKSVVSTQVMKSIAWAFRGSFVELR		Pns6_D84 LDNADLMKRRFGNTMGSRIVEAYRRSQDSKYKRNVCKTTGLLVCLFGGGLGLSREADKHK		P7_D84 TIILDYKNEDFIKQNPTYSAMDIIGSPSNTAPQTAFQSIMPSLSALFNTPFIQGAFRHRI		p8_D84 LQTMSNMFVSFITSTDRCGYMLRKTWFNSDTKPTVSDDFITTYIRPRLQVPMSDTVRQLN		P9_D84 TSSHLGFMKFMIDIATTWKVGAFTLLGSVGDEDPFTDVDLIYTKTCLHLGLKDNDFLQFP		Pns10_D84 ERKSEAYLASDLAERELTRDTHKAIVFVTKSVLLGGKSLKDLLPYGVIVCAFIFIPETAS		Pns11_D84 CEDVIIAYTAHRNNAVAALLYSDGNVIHKSGTLKPKSQNRFDLRGFLTSANPGESSRNEA		Pns12_D84 DFVPEKTKSEGNLKNKSSVITGNFGSSGPTNAHYNQNANGDRLAENLLLKESSKGRGSST
	P1_S KGLFFSRSNDPLALQARYAQMYDDLFKLNNYEVPDDVVRRHDIKILDIILKESSVPFWYD		P2_S MMKSLSIGVEKAQNELSKLKTTDADRAAVLAAYQTSVLNIERNTMLLTGYFKQLVLDLTG		P3_S SKIGLQDVKRLFDINVIKCGSSLRIVDEPQVTFIVSYAKDIYDKFMCIEHDSAYEPSLTM		Pns4_S LPSHKCSALALRSSQTTYIINFPRQHWNIMTFPNQSEAILANVASYAKDLDGKNSFAVSD		P5_S IIDGSVEITVSLYRTFRTIATQLLGRMQIVVFVTVDKSVVSTQVMKSIAWAFRGSFVELR		Pns6_S LDNADLMKRRFGNTMGSRIVEAYRRSQDSKYKRNVCKTTGLLVCLFGGGLGLSREADKHK		P7_S TIILDYKNEDFIKQNPTYSAMDIIGSPSNTAPQTAFQSIMPSLSALFNTPFIQGAFRHRI		p8_S LQTMSNMFVSFITSTDRCGYMLRKTWFNSDTKPTVSDDFITTYIRPRLQVPMSDTVRQLN		P9_S TSSHLGFMKFMIDIATTWKVGAFTLLGSVGDEDPFTDVDLIYTKTCLHLGLKDNDFLQFP		Pns10_S ERKSEAYLASDLAERELTRDTHKAIVFVTKSVLLGGKSLKDLLPYGVIVCAFIFIPETAS		Pns11_S CEDVIIAYTAHRNNAVAALLYSDGNVIHKSGTLKPKSQNRFDLRGFLTSANPGESSRNEA		Pns12_S DFVPEKTKSEGNLKNKSSVITGNFGSSGPTNAHYNQNANGDRLAENLLLKESSKGRGSST
	************************************************************		************************************************************		********* **************************************************		************************************************************		************************************************************		************************************************************		************************************************************		************************************************************		************************************************************		************************************************************		************************************************************		************************************************************
	P1_O ISDDEAHESMLPEFRLQDIHEFRLNLKRVAVVPDESEEIQMDESQSDKRRRKKRMERSRP		P2_O YVGASVYPILPFMITGDQSMMVDSVKVNMKNVFDDKHEQEIVLPIHPACFVSTITEDTSS		P3_O HRVRVIYSMLNDYCAKMISEVPYESSFVGELPVKSVTLNKLGDRNMDALAEHLLFEHDVV		Pns4_O TLKIALVLSPTEKRLFRNDTLSHLADVHMYVLDPAEAEGKNLSDSETVYVYVTPPNLTDV		P5_O NQSVDSSTLVSKLENLVSFAPLYNVPKCGPDYYGPTVYSELLSLATNARTHWYATIDYSM		Pns6_O KFVEGKSHNILSVEMLKRALSIGGQNVDANKISSFWFATYTIFTTVYSPRLRYQAGSSKR		P7_O ISSMGPEISYLVMVIGPPSGFMDTPNVSSAQSSVHTVSNADVDLNDIIAINSTMAKSTKL		p8_O1 NLSLQPSAKPKLYERQNAIMKGLDIPYSEPIEPCKLFRSVAGQTGNIPMMGILATPPAAQ		P9_O EEFAYEANSFLEAQSMNARVDMLTGVHNIEDKYVFRMQSISKFLKAYYTASEDVAYLTGF		Pns10_O VLDNVPVMIGNQKRPLTVALIKYIAKSLNCDLVGDSYDTFYYCNSSAYGKNLISVSDNDF		Pns11_O GASKSTQKTYDRKDKSPSKSRNSKKGAKKSSSARKKKEYSSNSETDLSSDSDANTRKSKR		Pns12_O PDARHTATDSRLSQEVKQPFSEENASGNDLNTGRGSHGTGDGVEQHYKFDCEEGMSAYHK
	P1_D84 ISDDEAHESMLPEFRLQDIHEFRLNLKRVAVVPDESEEIQMDESQSDKRRRKKRMERSRP		P2_D84 YVGASVYPILPFMITGDQSMMVDSVKVNMKNVFDDKHEQEIVLPIHPACFVSTITEDTSS		P3_D84 HRVRVIYSMLNDYCAKMISEVPYESSFVGELPVKSVTLNKLGDRNMDALAEHLLFEHDVV		Pns4_D84 TLKIALVLSPTEKRLFRNDTLSHLADVHMYVLDPAEAEGKNLSDSETVYVYVTPPNLTDV		P5_D84 NQSVDSSTLVSKLENLVSFAPLYNVPKCGPDYYGPTVYSELLSLATNARTHWYATIDYSM		Pns6_D84 KFVEGKSHNILSVEMLKRALSIGGQNVDANKISSFWFATYTIFTTVYSPRLRYQAGSSKR		P7_D84 ISSMGPEISYLVMVIGPPSGFMDTPNVSSAQSSVHTVSNADVDLNDIIAINSTMAKSTKL		p8_D84 NLSLQPSAKPKLYERQNAIMKGLDIPYSEPIEPCKLFRSVAGQTGNIPMMGILATPPAAQ		P9_D84 EEFAYEANSFLEAQSMNARVDMLTGVHNIEDKYVFRMQSISKFLKAYYTASEDVAYLTGF		Pns10_D84 VLDNVPVMIGNQKRPLTVALIKYIAKSLNCDLVGDSYDTFYYCNSSAYGKNLISVSDNDF		Pns11_D84 GASKSTQKTYDRKDKSPSKSRNSKKGAKKSSSARKKKEYSSNSETDLSSDSDANTRKSKR		Pns12_D84 PDARHTATDSRLSQEVKQPFSEENASGNDLNTGRGSHGTGDGVEQHYKFDCEEGMSAYHK
	P1_S ISDDEAHESMLPEFRLQDIHEFRLNLKRVAVVPDESEEIQMDESQSDKRRRKKRMERSRP		P2_S YVGASVYPILPFMITGDQSMMVDSVKVNMKNVFDDKHEQEIVLPIHPACFVSTITEDTSS		P3_S HRVRVIYSMLNDYCAKMISEVPYESSFVGELPVKSVTLNKLGDRNMDALAEHLLFEHDVV		Pns4_S TLKIALVLSPTEKRLFRNDTLSHLADVHMYVLDPAEAEGKNLSDSETVYVYVTPPNLTDV		P5_S NQSVDSSTLVSKLENLVSFAPLYNVPKCGPDYYGPTVYSELLSLATNARTHWYATIDYSM		Pns6_S KFVEGKSHNILSVEMLKRALSIGGQNVDANKISSFWFATYTIFTTVYSPRLRYQAGSSKR		P7_S ISSMGPEISYLVMVIGPPSGFMDTPNVSSAQSSVHTVSNADVDLNDIIAINSTMAKSTKL		p8_S NLSLQPSAKPKLYERQNAIMKGLDIPYSEPIEPCKLFRSVAGQTGNIPMMGILATPPAAQ		P9_S EEFAYEANSFLEAQSMNARVDMLTGVHNIEDKYVFRMQSISKFLKAYYTASEDVAYLTGF		Pns10_S VLDNVPVMIGNQKRPLTVALIKYIAKSLNCDLVGDSYDTFYYCNSSAYGKNLISVSDNDF		Pns11_S GASKSTQKTYDRKDKSPSKSRNSKKGAKKSSSARKKKEYSSNSETDLSSDSDANTRKSKR		Pns12_S PDAGHTATDSRLSQEVKQPFSEENASGNDLNTGRGSHGTGDGVEQHYKFDCEEGMSAYHK
	************************************************************		************************************************************		************************************************************		************************************************************		************************************************************		************************************************************		************************************************************		************************************************************		************************************************************		************************************************************		************************************************************		*** ********************************************************
	P1_O VWLSGSENDRRIELNDSLKPSQKFETKLSSYLLNRLMNEMNPHYCGHPLPALFVTLIMLK		P2_O VVYADGDELYSVHVRHATMTMYVNVLGETVETRQLSMIGESIVPDDFAPSLLILRFSQDS		P3_O NAQRENRIFYQRKSAPAVPVIFGDDLEPAVRERANLYHRYSVPYHQIELALHALANDLLS		Pns4_O KPTTVVLTECAANAKSANDLRQYIVTQLRKMPSLPFGCTTYAPGFLSDGVCKEHPNLFTS		P5_O FTRSVLTGFVAKYFNEEAVPIDKRIVSIVGYNPPYVWTCLRHGIRPTYIEKSLPNPGGKG		Pns6_O IIALSESRNQYRSNLFWDLRDDSSHEVMSMVHVLSALFASALTAYISTRVAHELTQGNDE		P7_O VSASTLQAMLVNDVYDRCMDLDGILLSQALPFFRNYVNVQSKGSLPPAVAACLNTPIKEL		p8_O1 QQPFFVAERRRILFGIRSNAAIPAGAYQFVVPAWASVLSVTGAYVYFTNSFFGTIIAGVT		P9_O IKPDDSKDSILSAELLKAQVTSEVLRVRNLITTKIQKYINLYEDSQLPHFRQAALSYTQD		Pns10_O SNPQRALLSVGDLCYQAARSLHVAAANYIRIFDRMPPGFQPSKHLFRIIGVLDMETLKTM		Pns11_O K		Pns12_O RVVDTFFKYFEYPAEDGHSTLYSDVMFLSGGGDLGLLVMSRYQEVMTLRLRSAIYGIFCY
	P1_D84 VWLSGSENDRRIELNDSLKPSQKFETKLSSYLLNRLMNEMNPHYCGHPLPALFVTLIMLK		P2_D84 VVYADGDELYSVHVRHATMTMYVNVLGETVETRQLSMIGESIVPDDFAPSLLILRFSQDS		P3_D84 NAQRENRIFYQRKSAPAVPVIFGDDLEPAVRERANLYHRYSVPYHQIELALHALANDLLS		Pns4_D84 KPTTVVLTECAANAKSANDLRQYIVTQLRKMPSLPFGCTTYAPGFLSDGVCKEHPNLFTS		P5_D84 FTRSVLTGFVAKYFNEEAVPIDKRIVSIVGYNPPYVWTCLRHGIRPTYIEKSLPNPGGKG		Pns6_D84 IIALSESRNQYRSNLFWDLRDDSSHEVMSMVHVLSALFASALTAYISTRVAHELTQGNDE		P7_D84 VSASTLQAMLVNDVYDRCMDLDGILLSQALPFFRNYVNVQSKGSLPPAVAACLNTPIKEL		p8_D84 QQPFFVAERRRILFGIRSNAAIPAGAYQFVVPAWASVLSVTGAYVYFTNSFFGTIIAGVT		P9_D84 IKPDDSKDSILSAELLKAQVTSEVLRVRNLITTKIQKYINLYEDSQLPHFRQAALSYTQD		Pns10_D84 SNPQRALLSVGDLCYQAARSLHVAAANYIRIFDRMPPGFQPSKHLFRIIGVLDMETLKTM		Pns11_D84 K		Pns12_D84 RVVDTFFKYFEYPAEDGHSTLYSDVMFLSGGGDLGLLVMSRYQEVMTLRLRSAIYGIFCY
	P1_S VWLSGSENDRRIELNDSLKPSQKFETKLSSYLLNRLMNEMNPHYCGHPLPALFVTLIMLK		P2_S VVYADGDELYSVHVRHATMTMYVNVLGETVETRQLSMIGESIVPDDFAPSLLILRFSQDS		P3_S NAQRENRIFYQRKSAPAVPVIFGDDLEPAVRERANLYHRYSVPYHQIELALHALANDLLS		Pns4_S KPTTVVLTECAANAKSANDLRQYIVTQLRKMPSLPFGCTTYAPGFLSDGVCKEHPNLFTS		P5_S FTRSVLTGFVAKYFNEEAVPIDKRIVSIVGYNPPYVWTCLRHGIRPTYIEKSLPNPGGKG		Pns6_S IIALSESRNQYRSNLFWDLRDDSSHEVMSMVHVLSALFASALTAYISTRVAHELTQGNDE		P7_S VSASTLQAMLVNDVYDRCMDLDGILLSQALPFFRNYVNVQSKGSLPPAVATCLNTPIKEL		p8_S QQPFFVAERRRILFGIRSNAAIPAGAYQFVVPAWASVLSVTGAYVYFTNSFFGTTIAGVT		P9_S IKPDDSKDSILSAELLKAQVTSEVLRVRNLITTKIQKYINLYEDSQLPHFRQAALSYTQD		Pns10_S SNPQRALLSVGDLCYQAARSLHVAAANYIRIFDRMPPGFQPSKHLFRIIGVLDMETLKTM		Pns11_S K		Pns12_S RVVDTFFKYFEYPAEDGHSTLYSDVMFLSGGGDLGLLVMSRYQEVMTLRLRSAIYGIFCY
	************************************************************		************************************************************		************************************************************		************************************************************		************************************************************		************************************************************		************************************************** *********		****************************************************** *****		************************************************************		************************************************************		*		************************************************************
	P1_O AYSIKNKFFSYGIRYMELVCNEIGGPDLNTRTFPVLFGSDGSFVGTRVYSHYPIKLRMIL		P2_O VGEIFYLSHDNMKKFLGYSLEYTDKCSIFDVARRVSTTRNTIPNGFCSVDGVPYLDGRFI		P3_O IQYCHPTVVYNYLSSRAPNFLRLDDQVSLKLTSAGIGTLMPRPVVQLLDYDLVYMSPLAL		Pns4_O EELGAKIKVLTKLLIRCATSMSQDGSNAFCPKHPKVKIVHESNATSYVLFNRPNGMVATN		P5_O PFGLILPVINELVLKSKVKYVMHNPQIKLLCLDTFMLSTSMNILYIGAYPATHLLSLQLN		Pns6_O RESLNNVLVWLKTLTFEPSTIALIAYIWLVSPTDAQATITIGSVMESESSDDFPDIVKIL		P7_O FSMGSGKREPLALEFRKDNEGQCIGIVLPKGHEGDTLSSRYPAVFINESEPFSDKERSEL		p8_O1 ATATAADAATTFTVPTDANNLPVQTDSRLSFSLGGGNINLELGVAKTGFCVAIEGEFTIL		P9_O WDVDGGVPAALPQPDITDDESPVTNPGPSAPTVSKGADQPEDEEMIRKKVETSKDAPPKA		Pns10_O VTSNIAREPGMFCHDNVKDVLHRIGVYSPNHHFSAVILWRGWASTYAYMFNQEQLNMLSG				Pns12_O LQALTAYLTYFDVKVGQAVMLDEELEKYEIRLDVAQDDDPIVFQITTGVFTSGVAHDLRK
	P1_D84 AYSIKNKFFSYGIRYMELVCNEIGGPDLNTRTFPVLFGSDGSFVGTRVYSHYPIKLRMIL		P2_D84 VGEVFYLSHDNMKKFLGYSLEYTDKCSIFDVARRVSTTRNTIPNGFCSVDGVPYLDGRFI		P3_D84 IQYCHPTVVYNYLSSRAPNFLRLDDQVSLKLTSAGIGTLMPRPVVQLLDYDLVYMSPLAL		Pns4_D84 EELGAKIKVLTKLLIRCATSMSQDGSNAFCPKHPKVKIVHESNATSYVLFNRPNGMVATN		P5_D84 PFGLILPVINELVLKSKVKYVMHNPQIKLLCLDTFMLSTSMNILYIGAYPATHLLSLQLN		Pns6_D84 RESLNNVLVWLKTLTFEPSTIALIAYIWLVSPTDAQATITIGSVMESESSDDFPDIVKIL		P7_D84 FSMGSGKREPLALEFRKDNEGQCIGIVLPKGHEGDTLSSRYPAVFINESEPFSDKERSEL		p8_D84 ATATAADAATTFTVPTDANNLPVQTDSRLSFSLGGGNINLELGVAKTGFCVAIEGEFTIL		P9_D84 WDVDGGVPAALPQPDITDDESPVTNPGPSAPTVSKGADQPEDEEMIRKKVETSKDAPPKA		Pns10_D84 VTSNIAREPGMFCHDNVKDVLHRIGVYSPNHHFSAVILWRGWASTYAYMFNQEQLNMLSG				Pns12_D84 LQALTAYLTYFDVKVGQAVMLDEELEKYEIRLDVAQDDDPIVFQITTGVFTSGVAHDLRK
	P1_S AYSIKNKFFSYGIRYMELVCNEIGGPDLNTRTFPVLFGSDGSFVGTRVYSHYPIKLRMIL		P2_S VGEVFYLSHDNMKKFLGYSLEYTDKCSIFDVARRVSTTRNTIPNGFCSVDGVPYLDGRFI		P3_S IQYCHPTVVYNYLSSRAPNFLRLDDQVSLKLTSAGIGTLMPRPVAQLLDYDLVYMSPLAL		Pns4_S EELGAKIKVLTKLLIRCATSMSQDGSNAFCPKHPKVKIVHESNATSYVLFNRPNGMVATN		P5_S PFGLILPVINELVLKSKVKYVMHNPQIKLLCLDTFMLSTSMNILYIGAYPATHLLSLQLN		Pns6_S RESLNNVLVWLKTLTFEPSTIALIAYIWLVSPTDAQATITIGSVMESESSDDFPDIVKIL		P7_S FSMGSGKREPLALEFRKDNEGQCIGIVLPKGHEGDTLSSRYPAVFINESEPFSDKERSEL		p8_S ATATAADAATTFTVPTDANNLPVQTDSRLSFSLGGGNINLELGVAKTGFCVAIEGEFTIL		P9_S WDVDGGVPAALPQPDITDDESPVTNPGPSAPPVSKGADQPEDEEMIRKKVETSKDAPPKA		Pns10_S VTSNIAREPGMFCHDNVKDVLHRIGVYSPNHHFSAVILWRGWASTYAYMFNQEQLNMLSG				Pns12_S LQALTAYLTYFDAKVGQAVMLDEELEKYEIRLDVAQDDDPIVFQITTGVFTSGVAHDLRK
	************************************************************		*** ********************************************************		******************************************** ***************		************************************************************		************************************************************		************************************************************		************************************************************		************************************************************		******************************* ****************************		************************************************************				************ ***********************************************
	P1_O NDLTYLLTYSDLHKFQEFELDVNDEVLLHMLHSPNDGRQLKKAVTRLNLYYGLKFNPKTT		P2_O YQPSGISADSNICAIYNSYVLDTLRYITECEVDTLRSVYDQTSSTSFSKTDVLTSSLLTM		P3_O NNLASRLLRKISLHLVMQMVTAVQQDLGEVVSVSSNVTNPASACLVRMNVQGVQTLAVFI		Pns4_O LILSDLPDDDCPTCWILKLAISEARFYALDGHHRCRSGIITSSVFRYLASIVIRVRMDSV		P5_O GWTILAFDPKITSDWTDAMAKATGAKVIGVSKEFDFKSFSVQANQLNMFQNSKLSVIDDT		Pns6_O SYTSNTMLPVQLLEDGRTAYCSVADGYTTHTTALTLITDYNSSHMSDKFGVLINIVKFEH		P7_O SELKRTDSDAYEKLYSETISKHVSDGSYGNRVIISHKMSRLSNGGVKIIGRFKISDFNTV		p8_O1 ANRSQAYYTLNSITQTPTSIDDFDVSDFLTTFLSQLRACGQYEIFSDAMDQLTNSLITNY		P9_O VPSGNVSARGIPAFLEDDMSEMDAPDGFHDYLTREHENNFDLAQLGLAPSV		Pns10_O TSGLAGDFGKYKLTYGSTFDEGVIHVQYQFVTPEVVRKRNLYPDLSALKGGSS				Pns12_O LTQILETFSLER
	P1_D84 NDLTYLLTYSDLHKFQEFELDVNDEVLLHMLHSPNDGRQLKKAVTRLNLYYGLKFNPKTT		P2_D84 YQPSGISADSNICAIYNSYVLDTLRYITECEVDTLRSVYDQTSSTSFSKTDVLTSSLLTM		P3_D84 NNLASRLLRKISLHLVMQMVTAVQQDLGEVVSVSSNVTNPASACLVRMNVQGVQTLAVFI		Pns4_D84 LILSDLPDDDCPTCWILKLAISEARFYALDGHHRCRSGIITSSVFRYLASIVIRVRMDSV		P5_D84 GWTILAFDPKITSDWTDAMAKATGAKVIGVSKEFDFKSFSVQANQLNMFQNSKLSVIDDT		Pns6_D84 SYTSNTMLPVQLLEDGRTAYCSVADGYTTHTTALTLITDYNSSHMSDKFGVLINIVKFEH		P7_D84 SELKRTDSDAYEKLYSETISKHVSDGSYGNRVIISHKMSRLSNGGVKIIGRFKISDFNTV		p8_D84 ANRSQAYYTLNSITQTPTSIDDFDVSDFLTTFLSQLRACGQYEIFSDAMDQLTNSLITNY		P9_D84 VPSGNVSARGIPAFLEDDMSEMDAPDGFHDYLTREHENNFDLAQLGLAPSV		Pns10_D84 TSGLAGDFGKYKLTYGSTFDEGVIHVQYQFVTPEVVRKRNIYPDLSALKGGSS				Pns12_D84 LTQILETFSLER
	P1_S NDLTYLLTYSDLHKFQEFELDVNDEVLLHMLHSPNDGRQLKKAVTRLNLYYGLKFNPKTT		P2_S YQPSGISADSNICAIYNSYVLDTLRYITECEVDTLRSVYDQTSSTAFSKTDVLTSSLLTM		P3_S NNLASRLLRKISLHLVMQMVTAVQQDLGEVVSVSSNVTNPASACLVRMNVQGVQTLAVFI		Pns4_S LILSDLPDDDCPTCWILKLAISEARFYALDGHHRCRSGIITSSVFRYLASIVIRVRMDSV		P5_S GWTILAFDPKITSDWTDAMAKATGAKVIGVSKEFDFKSFSVQANQLNMFQNSKLSVIDDT		Pns6_S SYTSNTMLPVQLLEDGRTAYCSVADGYTTHTTALTLITDYNSSHMSDKFGVLINIVKFEH		P7_S SELKRTDSDAYEKLYSETISKHVSDGSYGNRVIISHKMSRLSNGGVKIIGRFKISDFNTV		p8_S ANRSQAYYTLNSITQTPTSIDDFDVSDFLTTFLSQLRACGQYEIFSDAMDQLTNSLITNY		P9_S VPSGNVSARGIPAFLEDDMSEMDAPDGFHDYLTREHENNFDLAQLGLAPSV		Pns10_S TSGLAGDFGKYKLTYGSTFDEGVIHVQYQFVTPEVVRKRNIYPDLSALKGGSS				Pns12_S LTQILETFSLER
	************************************************************		********************************************* **************		************************************************************		************************************************************		************************************************************		************************************************************		************************************************************		************************************************************		***************************************************		**************************************** ************				************
	P1_O DCGVVNGMDFTHKHPITKTADFTSPVLPMTNSFNKAEICYGHSSKILNRAVFTDTVRGYI		P2_O QSNISALSAATPQLANDVITFDSTDLLSLGTVLTVSNEFTADDTILSTSLAGHCQVDYSE		P3_O AQSMLNPNISYGMISGLTLDCFSNFIYGACLMLFQALIPPSALTARQRLDINNRFAYFLI		Pns4_O LAPSDASSTDHAALVNMMCGIIQNTPAMRQLGISTGSEKVNNRSMRVIIMQENADRATQM		P5_O WVETDYEKFQSEKQAYFEWLIDRTSIDVRLISMKWNRSKDTSVSHLLALLPQPYGASIRE		Pns6_O AYALHYVHHKPRDGKEMTITSPSSEMMFTSVVVTPLSSYPLIHARNAVIDWLRTFVHMFP		P7_O KKNLSSRSGEIDSAKEQWEALSGNGLVTDSNISMLHDKILDTITSNKPGVVLRDGNKKSE		p8_O1 MDPPAIPAGLAFTSPWFRFSERARTILALQNVDLNIRKLIVRHLWVITSLIAVFGRYYRP
	P1_D84 DCGVVNGMDFTHKHPITKTADFTSPVLPMTNSFNKAEICYGHSSKILNRAVFTDTVRGYI		P2_D84 QSNISALSAATPQLANDVITFDSTDLLSLGTVLTVSNEFTADDTILSTSLAGHCQVDYSE		P3_D84 AQSMLNPNISYGMISGLTLDCFSNFIYGACLMLFQALIPPSALTARQRLDINNRFAYFLI		Pns4_D84 LAPSDASSTDHAALVNMMCGIIQNTPAMRQLGISTGSEKVNNRSMRVIIMQENADRATQM		P5_D84 WVETDYEKFQSEKQAYFEWLIDRTSIDVRLISMKWNRSKDTSVSHLLALLPQPYGASIRE		Pns6_D84 AYALHYVHHKPRDGKEMTITSPSSEMMFTSVVVTPLSSYPLIHARNAVIDWLRTFVHMFP		P7_D84 KKNLSSRSGEIDSAKEQWEALSGNGLVTDSNISMLHDKILDTITSNKPGVVLRDGNKKSE		p8_D84 MDPPAIPAGLAFTSPWFRFSERARTILALQNVDLNIRKLIVRHLWVITSLIAVFGRYYRP
	P1_S DCGVVNGMDFTHKHPITKTADFTSPVLPMTNSFNKAEICYGHSSKILNRAVFTDTVRGYI		P2_S QSNISALSAATPQLANDVITFDSTDLLSLGTVLTISNEFTADDTILSTSLAGHCQVDYSE		P3_S AQSMLNPNISYGMISGLTLDCFSNFIYGACLMLFQALIPPSALTARQRLDINNRFAYFLI		Pns4_S LAPSDASSTDHAALVNMMCGIIQNTPAMRQLGISTGSEKVNNRSMRVIIMQENADRATQM		P5_S WVETDYEKFQSEKQAYFEWLIDRTSIDVRLISMKWNRSKDTSVSHLLALLPQPYGASIRE		Pns6_S AYALHYVHHKPRDGKEMTITSPSSEMMFTSVVVTPLSSYPLIHARNAVIDWLRTFVHMFP		P7_S KKNLSSRSGEIDSAKEQWEALSGNGLVTDSNISMLHDKILDTITSNKPGVVLRDGNKKSE		p8_S MDPPAIPAGLAFTSPWFRFSERARTILALQNVDLNIRKLIVRHLWVITSLIAVFGRYYRP
	************************************************************		********************************** *************************		************************************************************		************************************************************		************************************************************		************************************************************		************************************************************		************************************************************
	P1_O REDLKNVADLDLPKLHEHVSKLVDMRVNYTIIYDLMFLRVMLNLGGYSRSNQITDFRKTI		P2_O GSPQDKSMSISVSCDSSQLASSTVHSYSADILGHGLKGDRTMNLMINVPGLMNPQKVTVD		P3_O KCHATQATTARLVANQVIYPVDAIDQWQSNGRDVLVAIYNNLLPGELVLTNLIQTYFRGN		Pns4_O TALYHLFLDYFGALNGWGFHFCSLTSLYGEFHGFSVGFSGEITHVNVASVIAKNWDTQSG		P5_O MRAFFHKKGASDIKILAAETEKYMDDFTAMSVSDQINTQKFMHCMITTVGDALKMDLDGG		Pns6_O DSGSLVIPADSYTWIHNLAQDMFPWVQLSTTLDIRDDHYFQVLCDCLSLGHDSRNHAKVE		P7_O NIVVCFKNGFPNKKHSLLQLTKNGISVVSLDELTDAGILVESTGPDRVRRSPKALANKLS		p8_O1 N
	P1_D84 REDLKNVADLDLPKLHEHVSKLVDMRVNYTIIYDLMFLRVMLNLGGYSRSNQITDFRKTI		P2_D84 GSPQDKSMSISVSCDSSQLASSTVHSYSADILGHGLKGDRTMNLMINVPGLMNPQKVTVD		P3_D84 KCHATQATTARLVANQVIYPVDAIDQWQSNGRDVLVAIYNNLLPGELVLTNLIQTYFRGN		Pns4_D84 TALYHLFLDYFGALNGWGFHFCSLTSLYGEFHGFSVGFSGEITHVNVASVIAKNWDTQSG		P5_D84 MRAFFHKKGASDIKILAAETEKYMDDFTAMSVSDQINTQKFMHCMITTVGDALKMDLDGG		Pns6_D84 DSGSLVIPADSYTWIHNLAQDMFPWVQLSTTLDIRDDHYFQVLCDCLSLGHDSRNHAKVE		P7_D84 NIVVCFKNGFPNKKHSLLQLTKNGISVVSLDELTDAGILVESTGPDRVRRSPKALANKLS		p8_D84 N
	P1_S REDLKNVADLDLPKLHEHVSKLVDMRVNYTIIYDLMFLRVMLNLGGYSRSNQITDFRKTI		P2_S GSPQDKSMSISVSCDSSQLASSTVHSYSADILGHGLKGDRTMNLMINVPGLMNPQKVTVD		P3_S KCHATQATTARLVANQVIYPVDAIDQWQSNGRDVLVAIYNNLLPGELVLTNLIQTYFRGN		Pns4_S TALYHLFLDYFGALNGWGFYFCSLTSLYGEFHGFSVGFSGEITHVNVASVIAKNWDTQSG		P5_S MRAFFHKKGASDIKILAAETEKYMDDFTAMSVSDQINTQKFMHCMITTVGDALKMDLDGG		Pns6_S DSGSLVIPADSYTWIHNLAQDMFPWVQLSTTLDIRDDHYFQVLCDCLSLGHDSWNHAKVE		P7_S NIVVCFKNGFPNKKHSLLQLTKNGISVVSLDELTDAGILVESTGPDRVRRSPKVLANKLS		p8_S N
	************************************************************		************************************************************		************************************************************		******************* ****************************************		************************************************************		***************************************************** ******		***************************************************** ******		*
	P1_O DEITKMNEDFLSGADPEKNIDTLNAWMAPTMEDCGYRLTKSILFGKFRKAKYPSDLEAKS		P2_O YVYSDGYKLNFASVVAPGAPFWINATLQLSVSPSAHNMLSKLTPLDNDACPGLKAQANTP		P3_O TAQQAAEILIPADQTSYGANETRALSAPYLFGAPINMLAPDARLSTYKRDLALPDRSPIL		Pns4_O IDNILEFKTITIPVHNEDIVCMVERTLAESFEVVMNEHFNGASTIKVRRNGGDSRFNFTI		P5_O RAVIASYSLSNSSNSKERVLKFLSDANKAKAMVVFGAPNTHRLAYAKKVGLVLDSAIKMS		Pns6_O KLIKYMKASVYNFTSEARGNMLLAITVYK		P7_O SFKGRKVTLDVDNMSTEALIQKLSTL
	P1_D84 DEITKMNEDFLSGADPEKNIDTLNAWMAPTMEDCGYRLTKSILFGKFRKAKYPSDLEAKS		P2_D84 YVYSDGYKLNFASVVAPGAPFWINATLQLSVSPSAHNMLSKLTPLDNDACPGLKAQANTP		P3_D84 TAQQAAEILIPADQTSYGANETRALSAPYLFGAPINMLAPDARLSTYKRDLALPDRSPIL		Pns4_D84 IDNILEFKTITIPVHNEDIVCMVERTLAESFEVVMNEHFNGASTIKVRRNGGDSRFNFTI		P5_D84 RAVIASYSLSNSSNSKERVLKFLSDANKAKAMVVFGAPNTHRLAYAKKVGLVLDSAIKMS		Pns6_D84 KLIKYMKASVYNFTSEARGNMLLAITVYK		P7_D84 SFKGRKVTLDVDNMSTEALIQKLSTL
	P1_S DEITKMNEDFLSGADPEKNIDTLNAWMAPTMEDCGYRLTKSILFGKFRKAKYPSDLEAKS		P2_S YVYSDGYKLNFASVVAPGAPFWINATLQLSVSPSAHNMLSKLTPLDNDACPGLKAQANTP		P3_S TAQQAAEILIPADQTSYGANETRALSAPYLFGAPINMLAPDARLSTYKRDLALPDRSPIL		Pns4_S IDNILEFKTITIPVHNEDIVCMVERTLAESFEVVMNEHFNGASTIKVRRNGGDSRFNFTI		P5_S RAVIASYSLSNSSNSKERVLKFLSDANKAKAMVVFGAPNTHRLAYAKKVGLVLDSAIKMS		Pns6_S KLIKYMKASVYNFTSEARGNMLLAITVYK		P7_S SFKGRKVTLDVDNMSTEALIQKLSTL
	************************************************************		************************************************************		************************************************************		************************************************************		************************************************************		*****************************		**************************
	P1_O NIDYYVTARSAGIGNLRISIETDKRKYKVRTTSKSAFVNAMGSGILDVNPVSNEPMMLTD		P2_O ILVSMTINLDDATPALGGEVIQNCVFKIHHGDDVYSFVTDFDVVSYTSTSGTNCLKLISS		P3_O ITTVEGQNSISIENLRHKTGLIRAMYLNGFVTQPPAWIRNANSNTALLSRFLDATPNLLG		Pns4_O SNPRDAFLLLQKAVADGGILQKILCMAMFKAITSHALRADREVQDVSFSFVLKMRLNPVN		P5_O KDLITFSNPTGRRWRDYGYSQSELYDAGYVEITIDQMVAYSSDVYNGVGYFANSTYNDLF
	P1_D84 NIDYYVTARSAGIGNLRISIETDKRKYKVRTTSKSAFVNAMGSGILDVNPVSNEPMMLTD		P2_D84 ILVSMTINLDDATPALGGEVIQNCVFKIHHGDDVYSFVTDFDVVSYTSTSGTNCLKLISS		P3_D84 ITTVEGQNSISIENLRHKTGLIRAMYLNGFVTQPPAWIRNANSNTALLSRFLDATPNLLG		Pns4_D84 SNPRDAFLLLQKAVADGGILQKILCMAMFKAITSHALRADREVQDVSFSFVLKMRLNPVN		P5_D84 KDLITFSNPTGRRWRDYGYSQSELYDAGYVEITIDQMVAYSSDVYNGVGYFANSTYNDLF
	P1_S NIDYYVTARSAGIGNLRISIETDKRKYKVRTTSKSAFVNAMGSGILDVNPVSNEPMMLTD		P2_S ILVSMTINLDDATPALGGEVIQNCVFKIHHGDDVYSFVTDFDVVSYTSTSGTNCLKLISN		P3_S ITTVEGQNSISIENLRHKTGLIRAMYLNGFVTQPPAWIRNANSNTALLSRFLDATPNLLG		Pns4_S SNPRDAFLLLQKAVADGGILQKILCRAMFKAITSHALRADREVQDVSFSFVLKMRLNPVN		P5_S KDLITFSNPTGRRWRDYGYSQSELYDAGYVEITIDQMVAYSSDVYNGVGYFANSTYNDLF
	************************************************************		***********************************************************		************************************************************		************************* **********************************		************************************************************
	P1_O YLLTQTPETRANLEAAIDSGSISDSELMRILGQNSIGSRSTTAWRPVRPIYINVLQAHLA		P2_O VDITSQLPSDMVIYVMNGSPDAAFISGDSVNMSSVDWHQSTSQTVGNYVYTTMKAYWNVT		P3_O IYEAILANTYANAVNVYCDSVYRADIPIEWKLHQSVDPQDLLFGVFGIVPQYQILNEAVP		Pns4_O KSDSKSSELAHTAQMNSLPVFLASTPFTMQLGTLRDALLKKTENVTVINMARTTEEVSKD		P5_O SWYIPKWYVHKRMLMQDIRLSPAALVKCFTTLIRNICYVPHETYYRFRGILVDKYLRSKN
	P1_D84 YLLTQTPETRANLEAAIDSGSISDSELMRILGQNSIGSRSTTAWRPVRPIYINVLQAHLA		P2_D84 VDITSQLPSDMVIYVMNGSPDAAFISGDSVNMSSVDWHQSTSQTVGNYVYTTMKAYWNVT		P3_D84 IYEAILANTYANAVNVYCDSVYRADIPIEWKLHQSVDPQDLLFGVFGIVPQYQILNEAVP		Pns4_D84 KSDSKSSELAHTAQMNSLPVFLASTPFTMQLGTLRDALLKKTENVTVINMARTTEEVSKD		P5_D84 SWYIPKWYVHKRMLMQDIRLSPAALVKCFTTLIRNICYVPHETYYRFRGILVDKYLRSKN
	P1_S YLLTQTPETRANLEAAIDSGSISDSELMRILGQNSIGSRSTTAWRPVRPIYINVLQAHLA		P2_S VDITSQLPSDMVIYVMNGSPDAAFISGDSVNMSSVDWHQSTSQTVGNYVYTTMKAYWNVT		P3_S IYEAILANTYANAVNVYCDSVYRADIPIEWKLHQSVDPQDLLFGVFGIVPQYQILNEAVP		Pns4_S KSDSKSSELAHTAQMNSLPVFLASTPFTMQLGTLRDALLKKTENVTVINMARTTEEVSKD		P5_S SWYIPKWYVHKRMLMQDIRLSPAALVKCFTTLIRNICYVPHETYYRFRGILVDKYLRSKN
	************************************************************		************************************************************		************************************************************		************************************************************		************************************************************
	P1_O QAFIIGPHINATVNQHESQPTSLWFTGDDLGVGFATLYQNGTADIIAPAIEASSTGKALS		P2_O SYDVEARPYTTYVPGKVNFTAVEHADVFVDDYNTGVNSYVIVNSRIYYKGTPLYIEVPSG		P3_O DFFAGGEDILILQLIRAVYDTLSNKLGRNPADIFHLEEVFKVIEEIVSVLVQQKIDVRKY		Pns4_O ALQEILKSIGGSSMTLEDTAEPVSDAESIPDPPPRSWASEDEAVNSPQIYSSRRKARKAR		P5_O VDPSQYSIVGSGSKTFTVLSHFEVPHECGPLVFEASTDVNISGHLLSLAIAAHFVASPMI
	P1_D84 QAFIIGPHINATVNQHESQPTSLWFTGDDLGVGFATLYQNGTADIIAPAIEASSTGKALS		P2_D84 SYDVEARPYTTYVPGKVNFTAVEHADVFVDDYNTGVNSYVIVNSRIYYKGTPLYIEVPSG		P3_D84 DFFAGGEDILILQLIRAVYDTLSNKLGRNPADIFHLEEVFKVIEEIVSVLVQQKIDVRKY		Pns4_D84 ALQEILKSIGGSSMTLEDTAEPVSDAESIPDPPPRSWASEDEAVNSPQIYSSRRKARKAR		P5_D84 VDPSQYSIVGSGSKTFTVLSHFEVPHECGPLVFEASTDVNISGHLLSLAIAAHFVASPMI
	P1_S QAFIIGPHINATVNQHESQPTSLWFTGDDLGVGFATLYQNGTADIIAPAIEASSTGKALS		P2_S SYDVEARPYTTYVPGKVNFTAVEHADVFVDDYNTGVNSYVIVNSRIYYKGTPLYIEVPSG		P3_S DFFAGGEDILILQLIRAVYDTLSNKLGRNPADIFHLEEVFKVIEEIVSVLVQQKIDVRKY		Pns4_S ALQEILKSIGGSSMTLEDTAEPVSDAESIPDPPPRSWASEDEAVNSPQIYSSRRKARKAR		P5_S VDPSQYSIVGSGSKTFTVLSHFEVPHECGPLVFEASTDVNISGHLLSLAIAAHFVASPMI
	************************************************************		************************************************************		************************************************************		************************************************************		************************************************************
	P1_O VLADCTSWDQTFLTATIIPYYNGIKRALLEYQQADMRNFYMIDSSRTGVPGMRLSEIVDW		P2_O SFIKVSYFTSPLKNPTVDTYNAEISRNSAYLIKANASLDSVATMLNNISNRIDAMERLME		P3_O FTESMRSGSFSKPRWDNFLRRPVAQRLPNLYSVIMTQADHVYNYMTQLTHIIPITDCFYI		Pns4_O AASKLSK		P5_O LWAEQMKYMAVDRMLPPNLDKSLFFDNKVTPSGALQRWHSREEVLLAAEICESYAAMMLN
	P1_D84 VLADCTSWDQTFLTATIIPYYNGIKRALLEYQQADMRNFYMIDSSRTGVPGMRLSEIVDW		P2_D84 SFIKVSYFTSPLKNPTVDTYNAEISRNSAYLIKANASLDSVATMLNNISNRIDAMERLME		P3_D84 FTESMRSGSFSKPRWDNFLRRPVAQRLPNLYSVIMTQADHVYNYMTQLTHIIPITDCFYI		Pns4_D84 AAIKLSK		P5_D84 LWAEQMKYMAVDRMLPPNLDKSLFFDNKVTPSGALQRWHSREEVLLAAEICESYAAMMLN
	P1_S VLADCTSWDQTFLTATIIPYYNGIKRALLEYQQADMRNFYMIDSSRTGVPGMRLSEIVDW		P2_S SFIKVSYFTSPLKNPTVDTYNAEISRNSAYLIKANASLDSVATMLNNISNRIDAMERLME		P3_S FTESMRSGSFSKPRWDNFLRRPVAQRLPNLYSVIMTQADHVYNYMTQLTHIIPITDCFYI		Pns4_S AASKLSK		P5_S LWAEQMKYMAVDRMLPPNLDKSLFFDNKVTPSGALQRWHSREEVLLAAEICESYAAMMLN
	************************************************************		************************************************************		************************************************************		** ****		************************************************************
	P1_O FNSFQTKRIFNASYLKERHSFVVKYMWSGRLDTFFMNSVQNALITRRIAEEVSLKVSNTG		P2_O PTRAQQIAGVVSSIGGVISLGMPLLGAIVVTIGTIISIADPDKQGIDYHSVANAFMSWCQ		P3_O VKNSGFVDRGSTGPVIASSSVYENVLKVVHTIADFDAANALRLQRRRVDNTSYTDSLSDM				P5_O NKHSPDIIGTLKSAINLVFKI
	P1_D84 FNSFQTKRIFNASYLKERHSFVVKYMWSGRLDTFFMNSVQNALITRRIAEEVSLKVSNTG		P2_D84 PTRAQQIAGVVSSIGGVISLGMPLLGAIVVTIGTIISIADPDKQGIDYHSVANAFMSWCQ		P3_D84 VKNSGFVDRGSTGPVIASSSVYENVLKVVHTIADFDAANALRLQRRRVDNTSYTDSLSDM				P5_D84 NKHSPDIIGTLKSAINLVFKI
	P1_S FNSFQTKRIFNASYLKERHSFVVKYMWSGRLDTFFMNSVQNALITRRIAEEVSLKVSNTG		P2_S PTRAQQIAGVVSSIGGVISLGMPLLGAIVVTIGTIISIADPDKQGIDYHSVANAFMSWCQ		P3_S VKNSGFVDRGSTGPVIASSSVYENVLKVVHTIADFDAANALRLQRRRVDNTSYTDSLSDM				P5_S NKHSPDIIGTLKSAINLVFKI
	************************************************************		************************************************************		************************************************************				*********************
	P1_O LSWFQVAGDDAIMVYDGSSISTTEQVTRVNEITVRNYEESNHIINPQKTVISHISGEYAK		P2_O YAAVCRYEYGLLKRGDEKLDVLSFMPKRVVSDFKNKPDVISLPELGESVLRGSSTDYLDT		P3_O FNGLRSISSSEFVRSVNGRSVFTEGRIDAIKVNMRAKFDLQFITEEGGYSKPPNVKKLMF
	P1_D84 LSWFQVAGDDAIMVYDGSSISTTEQVTRVNEITVRNYEESNHIINPQKTVISHISGEYAK		P2_D84 YAAVCRYEYGLLKRGDEKLDVLSFMPKRVVSDFKNKPDVISLPELGESVLRGSSTDYLDT		P3_D84 FNGLRSISSSEFVRSVNGRSVFTEGRIDAIKVNMRAKFDLQFITEEGGYSKPPNVKKLMF
	P1_S LSWFQVAGDDAIMVYDGSSISTTEQVTRVNEITVRNYEESNHIINPQKTVISHISGEYAK		P2_S YAAVCRYEYGLLKRGDVKLDVLSFMPKRVVSDFKNKPDVISLPELGESVLRGSSTDYLDT		P3_S FNGLRSISSSEFVRSVNGRSVFTEGRIDAIKVNMRAKFDLQFITEEGGYSKPPNVKKLMF
	************************************************************		**************** *******************************************		************************************************************
	P1_O IYYYAGMHFRDPSIQLHESEKDSGASDVTESLRGFGQVIYEYNKRAIGTLRVNALYGRLI		P2_O GINIIYNDMQLLGQGKLSGWLNKTVSKVENNAANFFERNLVKSLANKEVLPMHARVEITQ		P3_O SDFLSFLDSHKSDYRPPLLTVPITIGLNNLGETNSNTLRMRSEAIDEYFSSYVGAQILVP
	P1_D84 IYYYAGMHFRDPSIQLHESEKDSGASDVTESLRGFGQVIYEYNKRAIGTLRVNALYGRLI		P2_D84 GINIIYNDMQLLGQGKLSGWLNKTVSKVENNAANFFERNLVKSLANKEVLPMHARVEITQ		P3_D84 SDFLSFLDSHKSDYRPPLLTVPITIGLNNLGETNSNTLRMRSEAIDEYFSSYVGAQILVP
	P1_S IYYYAGMHFRDPSIQLHESEKDSGASDVTESLRGFGQVIYEYNKRAIGTLRVNALYGRLI		P2_S GINIIYNDMQLLGQGKLSGWLNKTVSKVENNAANFFERNLVKSLANKEVLPMHARVEITQ		P3_S SDFLSFLDSHKSDYRPPLLTVPITIGLNNLGETNSNTLRMRSEAIDEYFSSYVGAQILVP
	************************************************************		************************************************************		************************************************************
	P1_O AGLAYSVNVRRYDASKRTYANMKYYPPPTSVIAPAAFKGGLGLSFTGLSLNEVLFIKMHL		P2_O TEKIGDVYRTTILYTGINEGSYLGGDVFASRLGDKNILRMNGFESGPGRFKAIVESTTEV		P3_O INVVDTRVYTEFSELRNFFTGDVVIRDDPFDVWDGVKATYIPIGVHGVRLDPNGDQPPL
	P1_D84 AGLAYSVNVRRYDASKRTYANMKYYPPPTSVIAPAAFKGGLGLSFTGLSLNEVLFIKMHL		P2_D84 TEKIGDVYRTTILYTGINEGSYLGGDVFASRLGDKNILRMNGFESGPGRFKAIVESTTEV		P3_D84 INVVDTRVYTEFSELRNFFTGDVVIRDDPFDVWDGVKATYIPIGVHGVRLDPNGDQPPL
	P1_S AGLAYSVNVRRYDASKRTYANMKYYPPPTSVIAPAAFKGGLGLSFTGLSLNEVLFIKMHL		P2_S TEKIGDVYRTTILYTGINEGSYLGGDVFASRLGDKNILRMNGFESGPGRFKAIVESTTEV		P3_S INVVDTRVYTEFSELRNFFTGDVVIRDDPFDVWDGVKATYIPIGVHGVRLDPNGDQPPL
	************************************************************		************************************************************		***********************************************************
	P1_O HEAVSQGLHVISMISFEANEVVSNSLSAYYLKDQKDLLRDMKLGKHLEKVKGISFKSSDL		P2_O GNFRVVDWTVSGMSRYEIYAAAGEIYPSKDPSHADVQLLYESIVRDLTTRDGSFVLKHHD
	P1_D84 HEAVSQGLHVISMISFEANEVVSNSLSAYYLKDQKDLLRDMKLGKHLEKVKGISFKSSDL		P2_D84 GNFRVVDWTVSGMSRYEIYAAAGEIYPSKDPSHADVQLLYESIVRDLTTRDGSFVLKHHD
	P1_S HEAVSQGLHVISMISFEANEVVSNSLSAYYLKDQKDLLRDMKLGKHLEKVKGISFKSSDL		P2_S GNFCVVDWTVSGMSRYEIYAAAGEIYPSKDPSHADVQLLYESIVRDLTTRDGSFVLKHHD
	************************************************************		*** ********************************************************
	P1_O AFSGSDFSQGLNLKRESIDKVKLEVSRKSIRDLRSSGISVPSTHAYENLPYASLHQSFKS		P2_O VLLLPGQLDAFEELIIRNASNYQYAFIGSNCQNYAHDVVDILTKFKRPQRWIKDDDFKLY
	P1_D84 AFSGSDFSQGLNLKRESIDKVKLEVSRKSIRDLRSSGISVPSTHAYENLPYASLHQSFKS		P2_D84 VLLLPGQLDAFEELIIRNASNYQYAFIGSNCQNYAHDVVDILTKFKRPQRWIKDDDFKLY
	P1_S AFSGSDFSQGLNLKRESIDKVKLEVSRKSIRDLRSSGISVPSTHAYENLPYASLHQSFKS		P2_S VLLLPGQLDAFEELIIRNASNYQYAFIGSNCQNYAHDVVDILTKFKRPQRWIKDDDFKLY
	************************************************************		************************************************************
	P1_O LKVDRDTSKFTNERLLVSLLEYKSDIPRVSVTSQYPVYDLINISKVDELNVRSGGPVRFI		P2_O IQSIYDAL
	P1_D84 LKVDRDTSKFTNERLLVSLLEYKSDIPRVSVTSQYPVYDLINISKVDELNVRSGGPVRFI		P2_D84 IQSIYDAL
	P1_S LKVDRDTSKFTNERLLVSLLEYKSDIPRVSVTSQYPVYDLINISKVDELNVRSGGPVRFI		P2_S IQSIYDAL
	************************************************************		********
	P1_O STPIEGKLLEENIGTRQGVQFKNRGYGGSQEVLYFIRSNGLVITEQALIDLIIKSGVLLM
	P1_D84 STPIEGKLLEENIGTRQGVQFKNRGYGGSQEVLHFIRSNGLVITEQALIDLIIKSGVLLM
	P1_S STPIEGKLLEENIGTRQGVQFKNRGYGGSQEVLHFIRSNGLVITEQALIDLIIKSGVLLM
	********************************* **************************
	P1_O INPQRGLIDLFQSLSGDTASSMHLANFFMAEKPHWEDNAISLTIAGSLLENCDSRIENVK
	P1_D84 INPQRGLIDLFQSLSGDTASSMHLANFFMAEKPHWEDNAISLTIAGSLLENCDSRIENVK
	P1_S INPQRGLIDLFQSLSGDTASSMHLANFFMAEKPHWEDNAISLTIAGSLLENCDSRIENVK
	************************************************************
	P1_O NFVSVLATGMQRDLQRMFYYVGFVYYAQRLIWSGDHSSKIFVSIDEDKLADFLRGSKPIT
	P1_D84 NFVSVLATGMQRDLQRMFYYVGFVYYAQRLIWSGDHSSKIFVSIDEDKLADFLRGSKPIT
	P1_S NFVSVLATGMQRDLQRMFYYVGFVYYAQRLIWSGDHSSKIFVSIDEDKLADFLRGSKPIT
	************************************************************
	P1_O RRRKAMAGTKREPINLSANFSYEISEPDREISEYDPLVLCHPLSMPFFGNWQEKYSVMQS
	P1_D84 RRRKAMAGTKREPINLSANFSYEISEPDREISEYDPLVLCHPLSMPFFGNWQEKYSVMQS
	P1_S RRRKAMAGTKREPINLSANFSYEISEPDREISEYDPLVLCHPLSMPFFGNWQEKYSVMQS
	************************************************************
	P1_O DEQM
	P1_D84 DEQM
	P1_S DEQM
	****
