# Supplementary material for: Relationship between Symptoms and Gene Expression Induced by the Infection of Three Strains of Rice dwarf virus
Source: PLoS One. 2011 Mar 22;6(3):e18094. doi: 10.1371/journal.pone.0018094 (PMC3062569; doi:10.1371/journal.pone.0018094)
Supplement: Table S2 — The list of DEGs. (XLS) [file pone.0018094.s008.xls]

## Sheet: Table S2
	Supplementary Table S2 The list of DEGs
			Log2 signal intensity		Log2ratio	DEG	Log2 signal intensity		Log2ratio	DEG	Log2 signal intensity		Log2ratio	DEG
	Locus ID	Annotation	RDV-O	RDV-M	O	O	RDV-D84	RDV-M	D84	D84	RDV-S	RDV-M	S	S
	LOC_Os01g01010	TBC domain containing protein, expressed	11.2903	11.3853	ns		11.0487	11.3643	ns		11.093	11.41	ns
	LOC_Os01g01019	expressed protein	5.51	6.43533	-0.925333	down	5.56767	6.48267	ns		4.19133	6.53733	-2.346	down
	LOC_Os01g01030	monocopper oxidase precursor, putative, expressed	8.76767	8.69867	ns		8.59567	8.698	ns		8.49233	8.73233	ns
	LOC_Os01g01040	expressed protein	12.0553	12.1667	ns		12.0337	12.2053	ns		12.105	12.1983	ns
	LOC_Os01g01050	R3H domain containing protein, expressed	12.4837	12.5283	ns		12.3857	12.5207	ns		12.4537	12.5257	ns
	LOC_Os01g01060	40S ribosomal protein S5, putative, expressed	11.392	11.396	ns		11.35	11.3463	ns		11.39	11.4057	ns
	LOC_Os01g01070	expressed protein	10.7043	10.6083	ns		10.6173	10.5387	ns		10.8327	10.6097	ns
	LOC_Os01g01080	sphingosine-1-phosphate lyase, putative, expressed	13.2897	13.1973	ns		13.2023	13.1993	ns		13.703	13.2273	ns
	LOC_Os01g01120	E-1 enzyme, putative, expressed	9.607	9.68167	ns		9.26367	9.71033	ns		9.18033	9.679	ns
	LOC_Os01g01130	snurportin-1, putative, expressed	6.541	6.62267	ns		6.51833	6.796	ns		6.52633	6.62467	ns
	LOC_Os01g01150	nucleic acid binding protein, putative, expressed	8.969	9.03	ns		8.72533	9.039	ns		8.696	8.97267	ns
	LOC_Os01g01160	chaperone protein dnaJ 20, chloroplast precursor, putative, expressed	12.8967	12.982	ns		12.3327	12.984	-0.651333	down	12.2897	12.95	-0.660333	down
	LOC_Os01g01170	expressed protein	9.71467	9.801	ns		8.97733	9.84067	ns		8.78133	9.87533	ns
	LOC_Os01g01180	expressed protein	6.55167	6.73433	ns		6.487	6.755	ns		6.31633	6.482	ns
	LOC_Os01g01190	hydrolase, acting on ester bonds, putative, expressed	7.077	7.87933	-0.802333	down	7.03867	7.957	-0.918333	down	5.76533	7.832	-2.06667	down
	LOC_Os01g01280	expressed protein	12.583	12.6823	ns		12.43	12.661	ns		12.5293	12.688	ns
	LOC_Os01g01295	expressed protein	7.59833	7.61967	ns		7.557	7.65967	ns		7.73533	7.78233	ns
	LOC_Os01g01302	shikimate kinase family protein, expressed	13.0797	13.3657	ns		12.9053	13.346	ns		12.8087	13.367	-0.558333
	LOC_Os01g01307	translocon-associated protein beta containing protein, expressed	12.2567	12.2437	ns		12.2497	12.301	ns		12.2587	12.312	ns
	LOC_Os01g01312	retrotransposon protein, putative, Ty1-copia subclass, expressed	10.817	10.9387	ns		10.6893	10.9337	ns		10.834	10.8773	ns
	LOC_Os01g01340	light-induced protein 1-like, putative, expressed	11.9653	11.608	ns		12.0263	11.5483	ns		12.4163	11.5837	ns
	LOC_Os01g01350	charged multivesicular body protein 5, putative, expressed	9.461	9.833	-0.372		9.61033	9.99333	-0.383		9.26867	10.002	-0.733333	down
	LOC_Os01g01360	peptide transporter PTR2, putative, expressed	9.97633	10.304	ns		9.641	10.2687	-0.627667	down	9.472	10.1973	-0.725333	down
	R01-TIGRv4S1-000005R		11.142	11.123	ns		11.309	11.1873	ns		11.1917	11.0983	ns
	LOC_Os01g01369	3-beta-hydroxysteroid-delta-isomerase, putative, expressed	12.3147	12.086	ns		12.3637	12.0513	ns		12.4373	12.0353	0.402
	LOC_Os01g01380	expressed protein	8.80267	8.93233	ns		8.57633	8.91367	-0.337333		8.58167	8.97267	ns
	LOC_Os01g01390	expressed protein	12.358	12.3347	ns		12.2777	12.3133	ns		12.292	12.2957	ns
	LOC_Os01g01410	leucine-rich repeat receptor protein kinase EXS precursor, putative, expressed	12.169	12.1787	ns		11.9733	12.1563	ns		12.0527	12.155	ns
	LOC_Os01g01420	expressed protein	14.5337	14.456	ns		14.218	14.3693	ns		14.228	14.3423	ns
	LOC_Os01g01450	stress responsive protein, putative, expressed	13.675	14.1413	-0.466333		13.551	14.1807	-0.629667	down	13.32	14.1857	-0.865667	down
	LOC_Os01g01484	light-mediated development protein DET1, putative, expressed	11.6193	11.7087	ns		11.3413	11.7087	ns		11.2733	11.7083	ns
	LOC_Os01g01510	expressed protein	10.5417	10.4473	ns		10.47	10.4187	ns		10.7527	10.468	ns
	LOC_Os01g01520	anthranilate N-benzoyltransferase protein 1, putative, expressed	9.21733	9.37167	ns		9.123	9.34833	ns		8.78767	9.252	-0.464333
	LOC_Os01g01570	kinesin heavy chain, putative, expressed	11.867	11.921	ns		11.7213	11.9223	ns		11.6857	11.9003	ns
	LOC_Os01g01580	expressed protein	6.98967	7.21933	ns		6.92	7.095	ns		7.05533	7.09967	ns
	LOC_Os01g01610	HESB-like domain-containing protein 2, mitochondrial precursor, putative, expressed	10.9867	10.792	ns		10.9223	10.7233	ns		11.0883	10.797	ns
	LOC_Os01g01620	ribokinase, putative, expressed	13.0607	12.9177	ns		13.521	12.8987	0.622333	up	13.748	12.8973	0.850667	up
	LOC_Os01g01640	RER1A protein, putative, expressed	12.8127	12.883	ns		12.6967	12.8813	ns		12.729	12.902	ns
	LOC_Os01g01650	isoflavone reductase homolog IRL, putative, expressed	13.7127	14.9443	-1.23167	down	13.517	14.9587	-1.44167	down	10.0617	14.9463	-4.88467	down
	LOC_Os01g01660	isoflavone reductase homolog IRL, putative, expressed	13.9437	14.8647	-0.921	down	13.443	14.8887	-1.44567	down	11.6427	14.8683	-3.22567	down
	LOC_Os01g01670	expressed protein	10.0763	10.1373	ns		10.0413	10.2403	ns		10.093	10.0937	ns
	LOC_Os01g01680	expressed protein	10.1487	10.4077	ns		10.1257	10.3923	ns		10.345	10.3897	ns
	LOC_Os01g01689	phosphatidylinositol 3- and 4-kinase family protein, expressed	9.694	9.59267	ns		9.76033	9.609	ns		9.799	9.62533	ns
	LOC_Os01g01700	RING-box protein 1a, putative, expressed	13.8887	13.7353	ns		13.7457	13.7677	ns		13.8577	13.7233	ns
	LOC_Os01g01710	1-deoxy-D-xylulose 5-phosphate reductoisomerase, chloroplast precursor, putative, expressed	14.834	14.9287	ns		14.7457	14.944	ns		14.7183	14.955	ns
	LOC_Os01g01720	peroxin Pex14, putative, expressed	12.6047	12.577	ns		12.649	12.5557	ns		12.6203	12.5327	ns
	LOC_Os01g01740	HT1 protein kinase, putative, expressed	10.1753	10.1123	ns		10.22	10.038	ns		10.3777	10.1063	ns
	LOC_Os01g01780	limonene cyclase like protein, putative, expressed	8.94667	8.91867	ns		9.006	8.90967	ns		8.58	8.95567	ns
	LOC_Os01g01790	expressed protein	14.286	14.177	ns		14.188	14.155	ns		14.233	14.1047	ns
	LOC_Os01g01800	expressed protein	11.2937	11.3303	ns		11.2697	11.3137	ns		11.124	11.277	ns
	LOC_Os01g01830	prolyl endopeptidase, putative, expressed	11.8303	11.8323	ns		11.7157	11.8	ns		11.648	11.761	ns
	LOC_Os01g01870	helix-loop-helix DNA-binding domain containing protein, expressed	10.929	10.677	ns		11.062	10.6917	ns		10.9057	10.6897	ns
	LOC_Os01g01890	expressed protein	8.96867	9.13233	ns		7.596	9.13867	-1.54267	down	7.11867	9.164	-2.04533	down
	R01-TIGRv4S1-000021R		13.534	13.3527	ns		13.522	13.3687	ns		13.3163	13.3957	ns
	LOC_Os01g01920	HD domain containing protein, expressed	12.7513	12.784	ns		12.5857	12.7693	ns		12.5257	12.729	ns
	LOC_Os01g01930	hypothetical protein	7.12833	7.09967	ns		7.166	7.383	ns		7.268	7.35733	ns
	LOC_Os01g01940	expressed protein	8.09133	8.04033	ns		8.161	8.04267	ns		8.506	8.07533	0.430667
	LOC_Os01g01950	hypothetical protein	12.1453	12.2193	ns		12.1823	12.2763	ns		11.9863	11.9883	ns
	LOC_Os01g01960	paired amphipathic helix repeat family protein, expressed	12.4673	12.464	ns		12.483	12.474	ns		12.5893	12.4767	ns
	LOC_Os01g01970	expressed protein	11.6217	11.5753	ns		11.5207	11.5917	ns		11.3573	11.5867	ns
	R01-TIGRv4S1-000024R		8.11167	8.36667	ns		7.493	8.29267	ns		7.83567	8.27733	ns
	LOC_Os01g02000	phosphate transporter 1, putative, expressed	8.904	8.879	ns		8.64033	8.861	ns		8.994	8.85233	ns
	LOC_Os01g02010	expressed protein	12.6183	13.7557	-1.13733	down	12.5293	13.7393	-1.21	down	11.5657	13.7253	-2.15967	down
	LOC_Os01g02020	acetyl-CoA acetyltransferase, cytosolic 2, putative, expressed	11.3127	11.2653	ns		11.434	11.279	ns		11.7163	11.3143	ns
	LOC_Os01g02040	ATP binding protein, putative, expressed	8.184	7.89067	ns		8.29533	7.90033	ns		8.319	7.94433	ns
	LOC_Os01g02060	too many mouths protein precursor, putative, expressed	8.306	8.77567	ns		7.476	8.63233	-1.15633	down	6.22033	8.60033	-2.38	down
	LOC_Os01g02080	peptidyl-prolyl cis-trans isomerase, putative, expressed	13.411	14.0027	-0.591667	down	13.0387	14.01	-0.971333	down	12.4557	13.9923	-1.53667	down
	LOC_Os01g02090	expressed protein	14.8933	14.8483	ns		14.8187	14.8347	ns		14.771	14.8197	ns
	R01-TIGRv4S1-000048F		8.23633	8.574	ns		7.574	8.51833	-0.944333	down	7.298	8.48333	-1.18533	down
	LOC_Os01g02100	transposon protein, putative, unclassified, expressed	10.3953	10.5557	ns		10.29	10.5633	ns		10.418	10.589	ns
	LOC_Os01g02130	expressed protein	9.96333	10.1017	ns		10.7123	10.009	0.703333	up	10.8807	10.1063	0.774333	up
	LOC_Os01g02139	expressed protein	13.076	13.6703	-0.594333	down	12.8757	13.704	-0.828333	down	11.785	13.7223	-1.93733	down
	LOC_Os01g02150	sulfated surface glycoprotein 185 precursor, putative, expressed	14.467	15.093	-0.626	down	14.3593	15.1493	-0.79	down	12.7643	15.1363	-2.372	down
	LOC_Os01g02160	extensin-like protein, putative, expressed	11.6287	11.704	ns		11.3677	11.581	ns		11.3497	11.631	ns
	LOC_Os01g02180	expressed protein	10.7603	10.7777	ns		10.5297	10.7697	ns		10.6107	10.8033	ns
	LOC_Os01g02200	ubiquitin-protein ligase, putative, expressed	13.998	13.9733	ns		14.035	13.9853	ns		14.1597	13.9803	ns
	LOC_Os01g02270	conserved hypothetical protein	8.69633	9.02033	ns		8.72333	9.00567	ns		8.48067	8.957	-0.476333
	LOC_Os01g02290	Ser/Thr receptor-like kinase, putative, expressed	8.24233	7.32967	0.912667	up	9.14833	7.389	ns		9.23133	7.48833	1.743	up
	LOC_Os01g02300	receptor kinase ORK10, putative, expressed	7.51167	6.68067	0.831	up	8.68633	6.58433	2.102	up	8.75133	6.54067	2.21067	up
	LOC_Os01g02310	protein kinase/ transmembrane receptor protein serine/threonine kinase, putative, expressed	8.43133	8.493	ns		7.62833	8.48167	-0.853333	down	7.75767	8.40433	-0.646667	down
	LOC_Os01g02334	expressed protein	7.116	6.95	ns		6.985	6.897	ns		7.38433	6.96067	0.423667
	LOC_Os01g02350	receptor-like kinase ARK1AS, putative, expressed	6.02667	5.663	ns		6.102	5.52833	ns		6.37033	5.54833	ns
	LOC_Os01g02360	LRK33, putative, expressed	5.752	5.58833	ns		6.167	5.71367	ns		6.92467	5.74333	1.18133	up
	LOC_Os01g02370	receptor-like kinase ARK1AS, putative, expressed	9.639	9.90867	ns		9.68267	9.92	ns		9.69633	9.93067	ns
	LOC_Os01g02390	TAK14, putative, expressed	10.014	10.248	ns		10.476	10.331	ns		10.6423	10.2587	ns
	LOC_Os01g02400	Ser/Thr receptor-like kinase, putative, expressed	10.5483	10.7143	ns		10.9067	10.6517	ns		10.9747	10.694	ns
	LOC_Os01g02420	LRK14, putative	6.05533	6.07367	ns		6.51567	6.08	ns		6.597	6.16733	ns
	R01-TIGRv4S1-000044R		6.17333	6.61867	ns		5.943	6.49167	ns		5.87233	6.50633	-0.634	down
	LOC_Os01g02430	TAK14, putative, expressed	8.36667	8.473	ns		7.93767	8.39833	ns		8.227	8.37367	ns
	LOC_Os01g02450	retrotransposon protein, putative, unclassified	6.58633	6.47433	ns		6.96233	6.46067	0.501667		7.05333	6.516	ns
	LOC_Os01g02490	expressed protein	8.952	9.06567	ns		8.91233	9.01	ns		9.09433	9.059	ns
	R01-TIGRv4S1-000048R		10.1573	9.78333	ns		10.2603	9.745	ns		10.627	9.756	0.871	up
	R01-TIGRv4S1-000049R		9.58033	9.38233	ns		9.75633	9.46233	ns		9.88	9.45233	0.427667
	R01-TIGRv4S1-000050R		12.4787	12.3457	ns		12.472	12.3773	ns		12.5807	12.4293	ns
	LOC_Os01g02560	Ser/Thr receptor-like kinase, putative, expressed	9.768	9.64	ns		10.1777	9.59133	ns		10.2873	9.65133	0.636	up
	LOC_Os01g02570	receptor-like kinase, putative, expressed	9.50867	9.77367	ns		9.82567	9.76733	ns		9.77733	9.75867	ns
	LOC_Os01g02580	receptor kinase ORK10, putative	8.931	9.17467	ns		8.82767	9.04	ns		8.65233	9.09033	ns
	LOC_Os01g02590	receptor-like kinase, putative, expressed	9.73333	9.49433	ns		10.044	9.47	0.574		10.452	9.47267	0.979333	up
	LOC_Os01g02600	Ser/Thr receptor-like kinase, putative, expressed	11.8933	11.9637	ns		12.1757	11.9723	ns		12.2723	11.9567	ns
	LOC_Os01g02700	TAK14, putative, expressed	10.8773	10.8847	ns		10.54	10.8507	ns		10.8787	10.8567	ns
	LOC_Os01g02710	LRk-type protein, putative	13.0703	12.868	ns		12.6037	12.8307	ns		12.6357	12.8257	ns
	LOC_Os01g02720	HBS1-like protein, putative, expressed	11.0733	10.8703	ns		10.934	10.848	ns		11.0087	10.8687	ns
	LOC_Os01g04050	Bowman-Birk type wound-induced proteinase inhibitor WIP1 precursor, putative, expressed	13.2737	13.8637	ns		14.2427	13.8057	ns		14.0777	13.849	ns
	LOC_Os01g04070	verticillium wilt disease resistance protein, putative, expressed	6.367	6.82833	ns		6.479	6.90267	ns		6.237	6.832	ns
	LOC_Os01g04100	expressed protein	9.934	10.0583	ns		10.335	10.066	ns		10.6103	10.1157	ns
	LOC_Os01g04110	surfeit locus protein 5, putative, expressed	10.5733	10.4727	ns		10.535	10.512	ns		10.4943	10.469	ns
	LOC_Os01g04120	expressed protein	8.45567	8.37833	ns		8.51067	8.36833	ns		8.67967	8.38233	ns
	LOC_Os01g04130	peptidyl-tRNA hydrolase, putative, expressed	9.234	9.345	ns		9.07333	9.44567	ns		9.506	9.358	ns
	LOC_Os01g04170	expressed protein	6.911	7.06167	ns		7.261	7.05267	ns		5.52767	6.98	ns
	LOC_Os01g04190	arabinose-proton symporter, putative, expressed	13.4343	13.334	ns		13.3673	13.338	ns		13.527	13.337	ns
	LOC_Os01g04200	metallo-beta-lactamase superfamily protein, expressed	10.341	10.2127	ns		10.423	10.2763	ns		10.8817	10.2223	0.659333	up
	LOC_Os01g04230	receptor kinase, putative, expressed	9.92067	10.3787	-0.458		9.58833	10.4207	-0.832333	down	8.20033	10.3323	-2.132	down
	LOC_Os01g04260	delta-7-sterol-C5, putative, expressed	10.4363	10.5947	ns		10.2413	10.5663	ns		10.0113	10.5557	ns
	LOC_Os01g04280	calmodulin binding protein, putative, expressed	11.915	10.8617	1.05333	up	11.706	10.843	ns		11.6217	10.814	ns
	LOC_Os01g04300	endo-1,4-beta-xylanase, putative, expressed	11.3883	12.2437	-0.855333	down	11.2323	12.2513	-1.019	down	9.85167	12.2827	-2.431	down
	LOC_Os01g04324	expressed protein	8.61533	9.04733	ns		8.86667	9.05467	ns		9.088	9.03867	ns
	LOC_Os01g04330	calmodulin-related protein 2, touch-induced, putative, expressed	14.5853	13.245	1.34033	up	14.794	13.2007	1.59333	up	14.1487	13.2597	0.889	up
	LOC_Os01g04350	16.9 kDa class I heat shock protein 2, putative, expressed	15.6693	15.7167	ns		15.6447	15.702	ns		15.4237	15.7343	ns
	LOC_Os01g04360	16.9 kDa class I heat shock protein 3, putative, expressed	7.38633	5.38867	1.99767	up	8.559	5.53067	3.02833	up	8.113	5.31667	2.79633	up
	LOC_Os01g04370	16.9 kDa class I heat shock protein 1, putative, expressed	10.1547	8.37333	1.78133	up	10.4797	8.512	1.96767	up	10.7133	8.51567	2.19767	up
	LOC_Os01g04380	16.9 kDa class I heat shock protein 2, putative, expressed	12.357	10.5537	1.80333	up	12.3147	10.553	1.76167	up	12.1313	10.5267	1.60467	up
	LOC_Os01g04390	expressed protein	10.44	10.6457	ns		10.5777	10.535	ns		10.7923	10.609	ns
	LOC_Os01g04409	OsWAK1 - OsWAK receptor-like cytoplasmic kinase (OsWAK-RLCK), expressed	8.648	8.49	ns		9.76933	8.49933	1.27	up	9.89933	8.46933	1.43	up
	R01-TIGRv4S1-000114F		10.776	10.6157	ns		10.5913	10.5953	ns		10.6473	10.5073	ns
	LOC_Os01g06920	resistance protein SlVe1 precursor, putative, expressed	8.81467	8.94333	ns		9.27533	8.896	ns		10.0683	8.95133	1.117	up
	LOC_Os01g07340	expressed protein	8.34133	7.94733	ns		8.28667	7.96067	ns		8.50467	7.97367	ns
	LOC_Os01g07350	hydrolase/ protein serine/threonine phosphatase, putative, expressed	6.92033	6.79067	ns		6.86333	6.81933	ns		6.96433	6.63667	ns
	LOC_Os01g07360	CENP-E like kinetochore protein, putative, expressed	7.40967	7.809	ns		7.754	7.89467	ns		8.138	7.95867	ns
	LOC_Os01g07370	CENP-E like kinetochore protein, putative, expressed	12.748	12.561	ns		13.5697	12.5887	0.981	up	13.6487	12.6867	0.962	up
	LOC_Os01g07376	thioredoxin H-type, putative, expressed	10.142	9.91833	ns		10.025	9.90433	ns		10.3103	9.854	ns
	LOC_Os01g07382	expressed protein	10.7347	10.8683	ns		10.6133	10.8693	ns		10.6733	10.8877	ns
	LOC_Os01g07390	zinc finger, C3HC4 type family protein, expressed	11.7207	11.8697	ns		11.3647	11.8873	ns		11.2897	11.905	ns
	LOC_Os01g07400	WD-repeat domain phosphoinositide-interacting protein 3, putative, expressed	9.032	8.96567	ns		8.876	8.98233	ns		8.777	8.938	ns
	LOC_Os01g07410	axi 1 protein, putative, expressed	11.2527	11.6033	ns		10.9277	11.539	-0.611333	down	10.5023	11.5037	-1.00133	down
	LOC_Os01g07420	hydrolase, putative, expressed	10.233	10.4627	ns		9.90467	10.437	-0.532333		9.067	10.4203	-1.35333	down
	LOC_Os01g09560	mitochondrial-processing peptidase alpha subunit, mitochondrial precursor, putative, expressed	12.9647	12.9247	ns		12.9663	12.958	ns		13.0457	12.9777	ns
	LOC_Os01g09570	6-phosphofructokinase 2, putative, expressed	14.8947	14.641	ns		15.0603	14.6103	ns		15.068	14.6237	ns
	LOC_Os01g09580	serine/threonine-protein kinase Eg2-like, putative, expressed	6.05667	6.76667	-0.71	down	6.53767	6.744	ns		6.33767	7.16867	ns
	LOC_Os01g09590	typical P-type R2R3 Myb protein, putative, expressed	11.5103	11.155	0.355333		11.7597	11.203	0.556667		12.0423	11.2463	0.796	up
	LOC_Os01g09620	nucleic acid binding protein, putative, expressed	14.2197	14.3003	ns		14.342	14.2977	ns		14.0523	14.2937	ns
	LOC_Os01g09640	MCB2 protein, putative, expressed	13.2043	13.1133	ns		13.503	13.0653	ns		13.8417	13.0943	ns
	LOC_Os01g09660	conserved hypothetical protein	7.11733	7.94667	-0.829333	down	7.288	7.99733	-0.709333	down	6.045	7.87967	-1.83467	down
	LOC_Os01g09670	pollen-specific protein SF21, putative, expressed	11.7447	12.2053	ns		11.3587	12.2123	-0.853667	down	10.5323	12.1937	-1.66133	down
	LOC_Os01g05950	histone H2B.1, putative, expressed	15.3397	15.0597	ns		15.1903	15.0203	ns		14.9983	15.0097	ns
	LOC_Os01g05970	core histone H2A/H2B/H3/H4 family protein, expressed	12.058	11.982	ns		11.8	11.9567	ns		11.9353	11.9903	ns
	LOC_Os01g05990	histone H2B.1, putative, expressed	13.9187	13.7933	ns		13.78	13.8413	ns		13.7753	13.7687	ns
	LOC_Os01g06000	expressed protein	9.135	8.55767	0.577333		9.00233	8.51967	ns		9.18833	8.655	0.533333
	LOC_Os01g06010	histone H2B.1, putative, expressed	9.24467	9.20533	ns		8.90267	9.17967	ns		8.84967	9.109	ns
	LOC_Os01g06020	aspartyl-tRNA synthetase, putative, expressed	12.6053	12.6827	ns		12.5083	12.671	ns		12.4493	12.648	ns
	LOC_Os01g06050	expressed protein	9.58567	9.687	ns		9.30033	9.64333	ns		9.27033	9.62233	ns
	LOC_Os01g03390	Bowman-Birk type bran trypsin inhibitor precursor, putative, expressed	14.762	15.0063	ns		15.1513	14.9373	ns		16.2363	14.81	1.42633	up
	LOC_Os01g03410	conserved hypothetical protein	6.88	7	ns		7.008	7.33033	ns		7.04633	7.32233	ns
	LOC_Os01g14780	hypothetical protein	8.073	8.22933	ns		7.72267	8.17	-0.447333		7.817	8.12033	ns
	LOC_Os01g14790	expressed protein	11.7307	11.4883	ns		11.7643	11.4283	ns		11.9247	11.41	0.514667
	LOC_Os01g14810	5-nucleotidase, putative, expressed	10.949	11	ns		10.9713	11.0167	ns		11.0553	11.1053	ns
	LOC_Os01g14820	expressed protein	7.46333	7.38467	ns		7.41467	7.39433	ns		7.58	7.42367	ns
	LOC_Os01g14830	50S ribosomal protein L3-2, chloroplast precursor, putative, expressed	10.5897	9.998	0.591667	up	10.7107	9.97367	0.737	up	10.9713	9.96367	1.00767	up
	LOC_Os01g14840	nucleic acid binding protein, putative, expressed	10.5183	10.43	ns		10.4807	10.428	ns		10.452	10.4353	ns
	LOC_Os01g14850	MFS18 protein precursor, putative, expressed	8.18067	9.05033	-0.869667	down	8.10867	9.056	ns		5.71267	9.00767	-3.295	down
	LOC_Os01g40610	coiled-coil domain-containing protein 94, putative, expressed	10.2117	9.95267	ns		10.2407	9.78033	ns		10.363	9.87667	0.486333
	LOC_Os01g40620	uncharacterized ACR, COG1565 family protein, expressed	8.85867	8.85233	ns		8.937	8.788	ns		9.39333	8.801	0.592333	up
	LOC_Os01g40630	carboxy-lyase, putative, expressed	15.3517	15.3597	ns		15.7807	15.48	ns		15.9713	15.5227	ns
	LOC_Os01g40640	RNA binding protein, putative, expressed	10.0563	10.1393	ns		9.80867	10.16	ns		9.9	10.2013	ns
	LOC_Os01g40650	expressed protein	10.6313	10.6333	ns		10.5857	10.6467	ns		10.487	10.6657	ns
	LOC_Os01g40660	embryonic abundant protein-like, putative, expressed	8.616	8.66167	ns		8.57433	8.64933	ns		8.859	8.63733	ns
	LOC_Os01g40670	single myb histone 1, putative, expressed	10.9467	10.82	ns		10.9353	10.7437	ns		11.1493	10.8033	ns
	LOC_Os01g40690	holocarboxylase synthetase, putative, expressed	14.374	14.3633	ns		14.395	14.3533	ns		14.3547	14.3397	ns
	LOC_Os01g40700	expressed protein	11.2527	11.31	ns		11.0727	11.319	ns		10.9737	11.2843	ns
	LOC_Os01g40710	OHP2, putative, expressed	14.2473	14.4097	ns		13.9663	14.458	-0.491667		13.731	14.4473	-0.716333	down
	LOC_Os01g19630	expressed protein	8.118	8.19333	ns		7.98467	8.14733	ns		8.166	8.22167	ns
	R01-TIGRv4S1-000588R		6.85133	6.72367	ns		6.85333	6.61733	ns		7.18667	6.659	ns
	LOC_Os01g19680	retrotransposon protein, putative, unclassified	6.32067	6.30033	ns		6.08833	6.37433	ns		6.24533	6.24267	ns
	R01-TIGRv4S1-000572F		10.6667	10.5397	ns		10.441	10.5433	ns		10.639	10.5657	ns
	R01-TIGRv4S1-000573F		6.79	7.12267	-0.332667		6.99833	7.092	ns		6.927	6.97167	ns
	LOC_Os01g19740	CP12-1, putative, expressed	17.3657	17.0203	ns		17.5163	16.977	ns		17.7077	16.831	0.876667	up
	LOC_Os01g19750	acidic endochitinase precursor, putative, expressed	5.64867	6.33733	ns		5.64433	6.42867	-0.784333	down	4.34067	6.37967	-2.039	down
	LOC_Os01g07870	multidrug resistance-associated protein 3, putative, expressed	12.4023	12.066	ns		12.6337	12.058	ns		12.8753	12.0827	0.792667	up
	LOC_Os01g05810	gamma-glutamyltranspeptidase 1 precursor, putative, expressed	11.8097	11.7607	ns		11.7083	11.7247	ns		11.8967	11.792	ns
	LOC_Os01g05820	gamma-glutamyltranspeptidase 1 precursor, putative, expressed	9.327	9.60767	ns		9.10667	9.59367	ns		8.67833	9.49133	-0.813	down
	LOC_Os01g05830	expressed protein	10.47	10.717	ns		10.704	10.7123	ns		10.9827	10.7403	ns
	LOC_Os01g05840	retinol dehydrogenase 11, putative, expressed	11.9703	12.272	ns		11.674	12.269	ns		11.4237	12.27	-0.846333	down
	LOC_Os01g05860	GTP binding protein, putative, expressed	7.85433	7.82	ns		8.04867	7.88533	ns		8.29467	7.94033	ns
	LOC_Os01g05870	receptor-like protein kinase precursor, putative, expressed	7.11433	6.569	ns		7.821	6.55933	1.26167	up	8.595	6.43867	2.15633	up
	LOC_Os01g05880	F-box domain containing protein, expressed	8.59433	8.67167	ns		8.556	8.698	ns		8.49067	8.67933	ns
	LOC_Os01g05900	histone H2B.1, putative, expressed	10.2717	10.223	ns		10.1383	10.2703	ns		10.1867	10.2137	ns
	LOC_Os01g05930	SWIM zinc finger family protein, expressed	5.79167	5.58633	ns		6.01367	5.59133	ns		6.59833	5.66033	0.938	up
	LOC_Os01g14860	glycogen synthase kinase-3 homolog MsK-3, putative, expressed	15.304	14.9843	ns		15.2947	14.9867	ns		15.2067	14.944	ns
	LOC_Os01g14870	zinc finger, matrin type 5, putative, expressed	8.54167	8.40867	ns		8.699	8.43667	ns		8.83867	8.45567	ns
	LOC_Os01g14880	hypothetical protein	9.16233	10.291	-1.12867	down	8.97567	10.2883	-1.31267	down	6.79167	10.2587	-3.467	down
	LOC_Os01g14890	expressed protein	12.1273	11.857	ns		11.7327	11.845	ns		11.8967	11.8473	ns
	LOC_Os01g14920	nucleic acid binding protein, putative, expressed	9.06367	9.16567	ns		8.51633	9.13267	-0.616333	down	8.42267	9.13667	ns
	LOC_Os01g14932	NAK-like ser/thr protein kinase, putative, expressed	10.983	11.0147	ns		10.9233	11.024	ns		10.8853	11.001	ns
	LOC_Os01g14940	pectinesterase inhibitor domain containing protein, expressed	8.29167	8.273	ns		8.24967	8.283	ns		8.09033	8.17233	ns
	LOC_Os01g14950	importin alpha-1b subunit, putative, expressed	14.1617	13.899	ns		14.133	13.9043	ns		14.3437	13.87	0.473667
	LOC_Os01g14960	expressed protein	7.879	9.00467	-1.12567	down	7.72067	8.94067	-1.22	down	7.30667	8.98633	-1.67967	down
	LOC_Os01g15320	rapid alkalinization factor 1 precursor, putative, expressed	14.3363	14.9317	-0.595333	down	14.077	14.9897	-0.912667	down	12.5133	14.9657	-2.45233	down
	LOC_Os01g15340	FPF1, putative, expressed	7.41767	7.17867	ns		8.31033	7.04967	ns		9.25567	7.11167	2.144	up
	LOC_Os01g15350	zinc finger CCCH type domain-containing protein ZFN-like 3, putative, expressed	8.33133	8.16667	ns		8.569	8.12067	ns		8.59233	8.07233	0.52
	R01-TIGRv4S1-000485R		7.19167	6.51567	0.676	up	7.56433	6.59367	0.970667	up	7.56467	6.44233	1.12233	up
	LOC_Os01g15390	expressed protein	7.92767	7.57333	0.354333		7.988	7.57033	0.417667		7.991	7.60767	ns
	LOC_Os01g15399	expressed protein	7.287	7.06633	ns		7.23033	6.96533	ns		7.20833	7.02333	ns
	LOC_Os01g15448	expressed protein	8.26733	8.184	ns		8.17833	8.16533	ns		8.25167	8.27033	ns
	LOC_Os01g15460	zinc finger CCCH type domain-containing protein ZFN-like 1, putative, expressed	9.12133	8.94967	ns		9.03633	8.91933	ns		9.06	8.91367	ns
	LOC_Os01g15470	protein kinase APK1B, chloroplast precursor, putative, expressed	11.007	11.1243	ns		10.8073	11.1453	ns		11.111	11.1437	ns
	R01-TIGRv4S1-000488R		11.0637	11.293	ns		10.8327	11.2993	ns		10.7173	11.2477	ns
	LOC_Os01g15480	EMB3013, putative, expressed	6.86567	6.896	ns		6.702	6.838	ns		6.606	6.808	ns
	LOC_Os01g15490	transferase, putative, expressed	14.4473	14.3093	ns		14.3807	14.3053	ns		14.394	14.2993	ns
	LOC_Os01g15520	expressed protein	7.47933	7.33167	ns		7.524	7.29933	ns		7.89233	7.208	0.684333	up
	LOC_Os01g15540	kinesin-4, putative, expressed	7.10367	8.05467	-0.951	down	6.691	8.05167	-1.36067	down	4.844	8.06867	-3.22467	down
	LOC_Os01g15550	expressed protein	6.768	7.11433	-0.346333		7.372	7.365	ns		6.663	6.96033	ns
	LOC_Os01g15580	disease resistance protein RGA2, putative, expressed	8.883	9.18367	-0.300667		8.65267	9.097	ns		8.886	9.18233	ns
	LOC_Os01g15590	conserved hypothetical protein	7.19433	7.18067	ns		7.37367	7.356	ns		7.309	7.21033	ns
	LOC_Os01g15600	PUR ALPHA-1, putative, expressed	13.288	13.1073	ns		13.277	13.1127	ns		13.3733	13.1403	ns
	LOC_Os01g15610	expressed protein	11.8987	12.0253	ns		11.7077	12.05	ns		11.7053	12.0157	ns
	LOC_Os01g19950	hypothetical protein	6.88567	6.802	ns		6.50667	6.71467	ns		6.461	6.70167	ns
	LOC_Os01g20010	hypothetical protein	6.30633	6.35167	ns		5.88133	6.30967	-0.428333		5.85433	6.10167	ns
	LOC_Os01g20030	expressed protein	6.61	6.92667	ns		7.04333	6.90567	ns		7.725	6.731	0.994	up
	LOC_Os01g14970	expressed protein	8.09833	8.27	ns		8.29533	8.37967	ns		8.00967	8.35233	ns
	LOC_Os01g07880	transcription factor HY5, putative, expressed	12.7447	12.884	ns		12.529	12.8307	ns		12.5053	12.884	-0.378667
	LOC_Os01g07890	expressed protein	9.45967	9.873	ns		9.24633	9.84433	ns		9.48367	9.81733	ns
	LOC_Os01g07900	expressed protein	7.793	7.74	ns		7.70933	7.72267	ns		7.90533	7.61333	ns
	LOC_Os01g07910	NADH-cytochrome b5 reductase-like protein, putative, expressed	10.6857	10.5103	ns		10.554	10.467	ns		10.5927	10.4997	ns
	LOC_Os01g07920	prolyl 4-hydroxylase, putative, expressed	10.6557	10.5623	ns		10.3263	10.554	ns		10.3113	10.578	ns
	LOC_Os01g07940	protein kinase PVPK-1, putative, expressed	9.90267	9.851	ns		8.97467	9.852	-0.877333	down	8.95233	9.876	-0.923667	down
	LOC_Os01g07950	OsGrx_S15.2 - glutaredoxin subgroup II, expressed	12.8063	12.7163	ns		12.8827	12.6953	ns		13.142	12.704	0.438
	LOC_Os01g07960	acyl-protein thioesterase 2, putative, expressed	14.73	14.6093	ns		14.7293	14.6077	ns		14.661	14.606	ns
	LOC_Os01g07970	expressed protein	13.4483	12.6357	0.812667	up	13.2733	12.6087	0.664667	up	13.1	12.6697	0.430333
	LOC_Os01g07980	ankyrin-like protein, putative, expressed	10.2843	10.4877	ns		10.2387	10.5077	ns		10.3113	10.5257	ns
	LOC_Os01g15630	C3H2C3 RING-finger protein, putative, expressed	13.7423	13.6187	ns		13.7607	13.5967	ns		13.741	13.5843	ns
	LOC_Os01g15640	TIP, putative, expressed	14.037	13.5693	0.467667		14.6833	13.5167	1.16667	up	14.8933	13.5567	1.33667	up
	LOC_Os01g15650	transposon protein, putative, Mutator sub-class	7.79967	8.99767	-1.198	down	8.44233	9.01733	-0.575		8.57267	9.051	ns
	LOC_Os01g15660	nucleoside-diphosphate-sugar epimerase, putative, expressed	9.74233	9.69633	ns		9.81133	9.675	ns		9.82133	9.661	ns
	LOC_Os01g15770	expressed protein	9.48733	10.6117	-1.12433	down	9.37033	10.6147	-1.24433	down	8.109	10.5707	-2.46167	down
	LOC_Os01g08810	cytochrome P450 86A1, putative, expressed	10.2763	10.2913	ns		10.6053	10.3013	ns		10.29	10.2657	ns
	LOC_Os01g08814	expressed protein	8.061	7.92833	ns		7.70333	7.85367	ns		7.84833	7.96767	ns
	LOC_Os01g08830	F-box domain containing protein, expressed	12.592	12.591	ns		12.5467	12.6213	ns		12.706	12.572	ns
	LOC_Os01g08840	hypothetical protein	7.83667	7.617	ns		8.66333	7.703	0.960333	up	8.76367	7.79367	0.97	up
	LOC_Os01g08860	17.5 kDa class II heat shock protein, putative, expressed	14.6263	14.1973	ns		15.7923	14.2587	ns		15.9127	14.2203	ns
	LOC_Os01g08880	conserved hypothetical protein	11.2487	11.233	ns		11.1593	11.2477	ns		11.221	11.236	ns
	LOC_Os01g08930	ATP-dependent RNA helicase rhlE, putative, expressed	11.7713	12.101	ns		11.704	12.101	ns		11.6597	12.0853	ns
	LOC_Os01g06230	OsSAUR1 - Auxin-responsive SAUR gene family member	7.09533	7.20633	ns		6.52467	7.10967	-0.585		6.09533	7.01833	-0.923	down
	LOC_Os01g06240	serine/threonine-protein kinase receptor precursor, putative, expressed	6.58833	6.28	ns		6.662	6.312	ns		6.434	6.22567	ns
	LOC_Os01g06270	expressed protein	11.6063	11.6103	ns		11.555	11.5787	ns		11.7347	11.5757	ns
	LOC_Os01g06280	protein kinase domain containing protein, expressed	12.51	12.1467	ns		13.1307	12.1887	0.942	up	13.194	12.1707	ns
	LOC_Os01g06290	splicing factor, arginine/serine-rich 4, putative, expressed	14.048	13.9543	ns		13.957	13.9353	ns		14.1413	13.9467	ns
	LOC_Os01g06310	glycine-rich cell wall structural protein precursor, putative, expressed	11.106	9.586	ns		11.6787	9.648	ns		12.8667	9.797	3.06967	up
	LOC_Os01g06340	expressed protein	7.42333	7.34833	ns		7.37133	7.29367	ns		7.679	7.32333	ns
	LOC_Os01g06454	mitochondrial import inner membrane translocase subunit TIM14, putative, expressed	7.345	7.108	ns		7.17867	7.115	ns		7.56467	7.00467	0.56
	LOC_Os01g06460	SAT5, putative, expressed	13.3113	12.9363	ns		13.62	12.9057	0.714333	up	13.864	12.9057	0.958333	up
	LOC_Os01g06470	importin alpha-2 subunit, putative, expressed	11.3853	11.2447	ns		11.343	11.2607	ns		11.6167	11.2337	ns
	R01-TIGRv4S1-000178R		11.3597	11.4673	ns		11.3443	11.5213	ns		11.517	11.605	ns
	LOC_Os01g06490	serine carboxypeptidase K10B2.2 precursor, putative, expressed	11.8757	11.79	ns		11.796	11.782	ns		11.7723	11.7563	ns
	LOC_Os01g06500	lectin-like protein, putative, expressed	9.39833	9.45233	ns		9.72967	9.42033	ns		10.013	9.466	ns
	LOC_Os01g06510	arginyl-tRNA synthetase, putative, expressed	9.573	9.56967	ns		10.628	9.59433	1.03367	up	10.9	9.57333	1.32667	up
	LOC_Os01g06520	verticillium wilt disease resistance protein, putative, expressed	8.43633	8.64	ns		8.272	8.62567	ns		8.25233	8.59367	ns
	LOC_Os01g06550	protein shuttle craft, putative, expressed	11.6567	11.6177	ns		11.5233	11.61	ns		11.6527	11.5757	ns
	LOC_Os01g06580	fasciclin-like arabinogalactan protein 7 precursor, putative, expressed	13.1347	14.229	-1.09433	down	12.8173	14.224	-1.40667	down	11.8667	14.206	-2.33933	down
	LOC_Os01g06590	protein containing C-terminal RING-finger, putative, expressed	12.862	12.8727	ns		13.444	12.9097	ns		13.5767	12.9413	ns
	LOC_Os01g06610	glycine Rich Secreted Protein family member, putative	7.24367	6.74067	ns		7.18433	6.79533	ns		7.299	6.682	ns
	LOC_Os01g08010	expressed protein	7.98333	7.311	0.672333	up	8.029	7.246	0.783	up	8.437	7.45767	0.979333	up
	LOC_Os01g08020	boron transporter-like protein 2, putative, expressed	11.0587	11.4683	ns		10.7023	11.4797	-0.777333	down	10.6187	11.476	-0.857333	down
	LOC_Os01g08080	cytokinin-O-glucosyltransferase 1, putative, expressed	8.88133	8.802	ns		8.67267	8.71333	ns		8.64867	8.665	ns
	LOC_Os01g08090	flavonol-3-O-glycoside-7-O-glucosyltransferase 1, putative, expressed	9.02667	9.306	ns		9.95667	9.36133	ns		10.7193	9.36333	1.356	up
	LOC_Os01g08100	flavonol-3-O-glycoside-7-O-glucosyltransferase 1, putative, expressed	7.26533	6.932	ns		7.29667	6.902	ns		7.77233	6.99033	0.782	up
	LOC_Os01g08110	flavonol-3-O-glycoside-7-O-glucosyltransferase 1, putative, expressed	8.164	8.26267	ns		8.38733	8.247	ns		9.09067	8.189	0.901667	up
	LOC_Os01g08150	expressed protein	5.624	6.63433	-1.01033	down	6.59033	6.56167	ns		5.042	6.54333	ns
	LOC_Os01g08160	myb-like DNA-binding domain, SHAQKYF class family protein, expressed	9.14933	9.24333	ns		8.98867	9.233	ns		8.98533	9.22633	ns
	LOC_Os01g03490	heavy metal-associated domain containing protein, expressed	7.15867	7.92333	ns		6.614	7.96867	-1.35467	down	6.15033	7.963	-1.81267	down
	LOC_Os01g03500	expressed protein	8.50633	8.47067	ns		8.298	8.45133	ns		8.49133	8.41467	ns
	LOC_Os01g03510	stress protein, putative, expressed	11.1313	10.9807	ns		11.175	10.921	ns		11.5437	10.952	0.591667	up
	LOC_Os01g03520	ubiquitin conjugating enzyme/ ubiquitin-like activating enzyme, putative, expressed	12.3237	12.135	ns		12.2727	12.1583	ns		12.2543	12.1183	ns
	LOC_Os01g03530	copper ion binding protein, putative, expressed	6.832	6.235	ns		6.462	6.17933	ns		6.171	6.26	ns
	LOC_Os01g03549	copper ion binding protein, putative, expressed	12.713	12.7907	ns		12.6043	12.7807	ns		12.6893	12.767	ns
	LOC_Os01g03620	copper ion binding protein, putative, expressed	11.0527	10.9937	ns		10.8973	10.986	ns		10.9873	11.099	ns
	LOC_Os01g03630	spore coat protein, putative, expressed	7.60067	7.78267	ns		7.35267	7.97667	-0.624	down	7.40067	7.69333	ns
	LOC_Os01g03650	expressed protein	12.1747	12.3537	ns		12.1583	12.36	ns		12.0673	12.3423	ns
	LOC_Os01g03660	expressed protein	8.59533	8.94	ns		8.54767	9.02	ns		8.20233	8.92933	ns
	LOC_Os01g03680	Bowman-Birk type bran trypsin inhibitor precursor, putative, expressed	12.387	12.7763	ns		13.234	12.769	ns		12.4193	12.7707	ns
	LOC_Os01g03690	serine/threonine-protein kinase receptor precursor, putative, expressed	11.569	10.9047	0.664333	up	12.7017	10.888	1.81367	up	12.6877	10.9197	1.768	up
	LOC_Os01g03710	mannose-6-phosphate isomerase, putative, expressed	9.85133	9.80433	ns		10.0273	9.79767	ns		10.0703	9.78667	ns
	LOC_Os01g03720	MYB transcription factor, putative, expressed	5.64333	6.03333	ns		6.83133	6.174	ns		7.583	6.08967	1.49333	up
	LOC_Os01g03730	nuclease PA3, putative, expressed	13.6993	14.1663	ns		13.6487	14.1927	ns		13.7583	14.2193	ns
	LOC_Os01g03740	nuclease PA3, putative, expressed	10.154	10.062	ns		9.93267	10.0793	ns		9.855	10.1607	ns
	LOC_Os01g03750	expressed protein	6.36367	6.69367	ns		6.442	6.634	ns		6.38333	6.65133	ns
	LOC_Os01g03760	expressed protein	12.3623	12.565	ns		12.5657	12.5407	ns		12.7093	12.521	ns
	LOC_Os01g03820	C2 domain containing protein, expressed	14.3957	14.551	ns		14.2857	14.5457	ns		14.189	14.442	ns
	LOC_Os01g03870	expressed protein	8.61133	8.35267	ns		8.53533	8.32433	ns		8.799	8.39167	ns
	LOC_Os01g03914	metal tolerance protein C3, putative, expressed	9.93433	10.051	ns		10.2713	10.0237	ns		10.8787	10.044	0.834667	up
	LOC_Os01g03980	expressed protein	12.772	12.5857	ns		14.1063	12.5763	1.53	up	14.6347	12.585	2.04967	up
	LOC_Os01g03989	hypothetical protein	7.163	7.21167	ns		7.525	7.26533	ns		7.426	7.201	ns
	LOC_Os01g04010	expressed protein	13.762	13.4673	0.294667		14.031	13.4467	ns		14.2083	13.4693	0.739	up
	LOC_Os01g04020	pathogenesis-related genes transcriptional activator PTI6, putative, expressed	10.708	10.782	ns		10.735	10.7263	ns		10.7717	10.747	ns
	LOC_Os01g04030	signal peptidase complex subunit 3, putative, expressed	9.30933	9.11533	ns		9.24133	9.159	ns		9.41767	9.141	ns
	LOC_Os01g04040	Bowman-Birk type wound-induced proteinase inhibitor WIP1 precursor, putative	11.9753	12.4563	ns		12.9527	12.5573	ns		12.735	12.469	ns
	LOC_Os01g08200	ubiquitin carboxyl-terminal hydrolase 14, putative, expressed	6.76733	7.00133	ns		6.61667	6.92933	ns		6.678	6.926	ns
	LOC_Os01g08260	ATPase, coupled to transmembrane movement of substances, putative, expressed	8.754	8.97367	ns		8.29033	8.99067	-0.700333	down	7.937	8.94633	-1.00933	down
	LOC_Os01g08270	transaminase/ transferase, transferring nitrogenous groups, putative, expressed	12.5263	12.5933	ns		12.3757	12.6087	ns		12.4573	12.628	ns
	LOC_Os01g08280	expressed protein	8.041	7.82967	ns		7.68167	7.84867	ns		8.02667	7.88233	ns
	LOC_Os01g08290	transmembrane protein 19, putative, expressed	7.94733	7.89167	ns		7.84733	7.91233	ns		8.176	7.90133	ns
	LOC_Os01g08300	expressed protein	8.68033	8.838	ns		8.37667	8.842	ns		8.30467	8.80133	ns
	LOC_Os01g08310	serine/threonine protein phosphatase 2A 59 kDa regulatory subunit Bgamma isoform, putative, expressed	10.54	10.129	ns		10.3507	10.0973	ns		10.0433	10.1387	ns
	LOC_Os01g08320	OsIAA1 - Auxin-responsive Aux/IAA gene family member, expressed	12.4137	12.2023	ns		12.1957	12.1727	ns		12.161	12.2267	ns
	LOC_Os01g08330	aspartic proteinase nepenthesin-1 precursor, putative	8.87633	9.082	ns		8.853	9.105	ns		8.852	9.03767	ns
	LOC_Os01g08340	protein binding protein, putative, expressed	8.37567	8.308	ns		8.49567	8.29033	ns		8.63933	8.30667	ns
	LOC_Os01g08350	ATP synthase alpha chain, mitochondrial, putative	13.019	13.207	ns		12.9107	13.1963	ns		12.8053	13.1863	-0.381
	LOC_Os01g08370	symbiosis-related disease resistance protein, putative, expressed	9.48933	9.63767	ns		9.569	9.59533	ns		10.2477	9.58067	ns
	LOC_Os01g08380	10-deacetylbaccatin III 10-O-acetyltransferase, putative, expressed	10.244	10.7747	-0.530667		10.33	10.748	ns		9.491	10.7547	-1.26367	down
	LOC_Os01g08400	syntaxin 32, putative, expressed	13.022	12.967	ns		12.8	12.9477	ns		12.7137	12.858	ns
	LOC_Os01g08410	early fruit mRNA, putative, expressed	13.7127	13.4863	ns		13.8043	13.4917	ns		13.7547	13.4903	ns
	LOC_Os01g08420	EMB2410, putative, expressed	10.6283	10.7123	ns		10.6213	10.7223	ns		10.5387	10.6617	ns
	R01-TIGRv4S1-000602R		12.112	12.3313	ns		12.2633	12.3287	ns		12.3543	12.3567	ns
	LOC_Os01g20830	heavy metal-associated domain containing protein, expressed	12.706	13.0517	ns		12.187	13.024	-0.837	down	12.5167	13.0277	ns
	LOC_Os01g20840	triacylglycerol lipase, putative, expressed	13.8677	13.6417	ns		13.874	13.621	ns		13.765	13.6093	ns
	LOC_Os01g20850	conserved hypothetical protein	6.49533	6.56	ns		7.675	6.54633	1.12867	up	9.07033	6.71233	2.358	up
	LOC_Os01g20860	phospholipase D. Active site motif family protein, expressed	11.9203	12.1007	ns		11.7123	12.149	ns		11.5137	12.162	ns
	LOC_Os01g20890	expressed protein	11.6067	11.76	ns		11.515	11.7333	ns		11.6437	11.8687	ns
	R01-TIGRv4S1-000605R		8.08133	8.194	ns		7.94533	8.20733	ns		8.173	8.69633	ns
	LOC_Os01g20894	expressed protein	10.58	10.685	ns		10.6133	10.7717	ns		10.65	10.8413	ns
	LOC_Os01g02750	receptor kinase LRK14, putative, expressed	5.95833	6.31967	ns		6.43933	6.38233	ns		6.76533	6.40133	ns
	LOC_Os01g02760	receptor-like kinase, putative, expressed	9.17233	9.388	ns		8.52967	9.365	-0.835333	down	8.433	9.354	-0.921	down
	R01-TIGRv4S1-000057R		9.64267	9.16067	0.482		9.49767	9.13	ns		9.72267	9.19267	0.53
	LOC_Os01g02770	YRK1, putative, expressed	11.4287	11.604	ns		11.4063	11.589	ns		11.4373	11.5917	ns
	LOC_Os01g02780	TAK33, putative, expressed	9.20667	9.28	ns		9.23967	9.28233	ns		9.38467	9.294	ns
	LOC_Os01g02790	receptor kinase LRK14, putative, expressed	7.06133	7.17167	ns		6.96167	7.154	ns		7.34067	7.15233	ns
	LOC_Os01g02810	receptor kinase LRK14, putative	9.66633	9.55567	ns		9.917	9.567	ns		10.044	9.53167	0.512333
	LOC_Os01g02830	receptor-like kinase ARK1AS, putative, expressed	11.04	11.06	ns		11.0567	11.0947	ns		11.2427	11.1543	ns
	LOC_Os01g02840	LRK14, putative, expressed	6.75633	6.90633	ns		7.021	6.77367	ns		7.29633	6.943	ns
	LOC_Os01g02870	nodulin-like protein, putative, expressed	12.7613	13.3413	-0.58		12.29	13.36	-1.07	down	11.3757	13.3427	-1.967	down
	LOC_Os01g02880	fructose-bisphosphate aldolase, chloroplast precursor, putative, expressed	13.5207	13.2493	ns		13.477	13.243	ns		13.7417	13.2403	0.501333
	LOC_Os01g02884	ATP binding protein, putative, expressed	12.3423	12.1757	ns		12.262	12.1657	ns		12.3127	12.1467	ns
	LOC_Os01g02890	phosphatidylserine synthase 1, putative	6.669	6.45733	ns		7.618	6.51267	1.10533	up	7.666	6.409	1.257	up
	LOC_Os01g02900	HGA6, putative, expressed	10.309	10.4697	ns		10.2453	10.451	ns		9.83367	10.4103	ns
	LOC_Os01g02910	glycosyltransferase, putative, expressed	7.13033	7.63433	ns		6.315	7.53233	-1.21733	down	6.32467	7.506	-1.18133	down
	LOC_Os01g02930	glycosyltransferase, putative, expressed	7.73633	7.81533	ns		7.271	7.83233	ns		7.24767	7.79267	ns
	LOC_Os01g02940	glycosyltransferase, putative, expressed	10.955	10.778	ns		10.655	10.762	ns		9.73867	10.7553	-1.01667	down
	LOC_Os01g02960	expressed protein	11.896	11.589	ns		11.4683	11.5873	ns		11.4023	11.565	ns
	LOC_Os01g02970	spidroin 1, putative	13.3027	13.6047	ns		13.7857	13.9493	ns		14.013	14.1733	ns
	LOC_Os01g03020	leucyl-tRNA synthetase, putative, expressed	12.3723	12.8337	-0.461333		12.22	12.8457	ns		12.15	12.8247	ns
	LOC_Os01g03030	alanyl-tRNA synthetase, putative, expressed	10.6197	10.3587	ns		10.7603	10.3777	0.382667		11.0053	10.3727	0.632667	up
	LOC_Os01g03040	expressed protein	14.6497	14.698	ns		14.524	14.7447	ns		14.5763	14.7113	ns
	LOC_Os01g03050	fruit protein PKIWI502, putative, expressed	11.469	11.6993	ns		11.3647	11.6593	ns		11.5817	11.6527	ns
	LOC_Os01g03060	sarcoplasmic reticulum histidine-rich calcium-binding protein precursor, putative, expressed	14.4597	14.189	ns		14.5007	14.1523	ns		14.7337	14.1577	0.576
	LOC_Os01g03070	eukaryotic translation initiation factor 3 subunit 10, putative, expressed	13.5077	13.4073	ns		13.5557	13.404	ns		13.7153	13.4357	ns
	LOC_Os01g03080	expressed protein	4.93867	5.76067	ns		7.17533	5.63233	1.543	up	7.88067	5.70033	2.18033	up
	LOC_Os01g03090	SLL2, putative, expressed	11.7413	11.593	ns		11.8493	11.6087	ns		12.0053	11.6213	ns
	LOC_Os01g03110	expressed protein	8.783	8.49	ns		8.899	8.49367	ns		9.16633	8.45	0.716333	up
	LOC_Os01g03130	expressed protein	12.6133	12.0607	ns		12.524	12.0897	ns		12.3417	12.0137	ns
	LOC_Os01g03144	ABC-2 type transporter family protein, expressed	13.119	12.7063	ns		12.6337	12.706	ns		12.496	12.656	ns
	LOC_Os01g03160	xylosyltransferase 1, putative, expressed	12.1383	12.0043	ns		12.086	11.9833	ns		12.1137	11.971	ns
	LOC_Os01g03170	seven in absentia protein family protein, expressed	9.172	9.25167	ns		9.06667	9.263	ns		9.131	9.25167	ns
	LOC_Os01g03180	pr5, putative, expressed	11.3307	11.2827	ns		10.9513	11.295	ns		10.8607	11.2913	ns
	LOC_Os01g03240	hypothetical protein	7.10467	6.49467	ns		7.162	6.48867	ns		7.24033	6.49967	ns
	LOC_Os01g03250	hypothetical protein	9.24433	9.20233	ns		9.08167	9.137	ns		8.977	9.07933	ns
	LOC_Os01g03290	ubiquitin-protein ligase/ zinc ion binding protein, putative	6.87367	6.35333	ns		7.622	6.575	1.047	up	7.70067	6.74633	0.954333	up
	LOC_Os01g03310	Bowman-Birk type bran trypsin inhibitor precursor, putative, expressed	16.9217	16.8597	ns		17.442	16.6627	0.779333	up	17.4567	16.655	ns
	LOC_Os01g03320	Bowman-Birk type bran trypsin inhibitor precursor, putative, expressed	15.569	15.5763	ns		16.334	15.5223	ns		15.969	15.5293	ns
	LOC_Os01g03330	Bowman-Birk type bran trypsin inhibitor precursor, putative, expressed	7.48333	8.02733	ns		8.79867	8.00767	ns		10.0893	8.04867	ns
	LOC_Os01g03340	Bowman-Birk type bran trypsin inhibitor precursor, putative, expressed	14.9423	15.2393	ns		15.8307	15.179	ns		16.5243	15.102	ns
	LOC_Os01g03350	conserved hypothetical protein	11.1027	10.9647	ns		11.05	11.0763	ns		11.011	10.952	ns
	LOC_Os01g03360	Bowman-Birk type bran trypsin inhibitor precursor, putative, expressed	9.96933	9.991	ns		11.0353	9.96267	1.07267	up	12.2927	10.1447	2.148	up
	LOC_Os01g04990	protein brittle-1, chloroplast precursor, putative, expressed	11.055	11.3157	ns		10.629	11.2813	-0.652333	down	10.6557	11.2557	-0.6	down
	LOC_Os01g05010	mitochondrial glycoprotein, expressed	11.6113	11.3103	ns		11.524	11.2827	ns		11.5743	11.2347	ns
	LOC_Os01g05060	mitochondrial glycoprotein, expressed	12.3827	12.6513	ns		12.434	12.655	ns		12.346	12.558	ns
	LOC_Os01g05064	expressed protein	10.7093	11.6887	-0.979333	down	10.853	11.6827	-0.829667	down	10.2133	11.711	-1.49767	down
	LOC_Os01g05070	expressed protein	12.2417	12.281	ns		12.118	12.3023	ns		11.988	12.291	ns
	LOC_Os01g05080	uncharacterized low-complexity proteins, putative, expressed	11.8517	12.3993	-0.547667		11.7883	12.4423	ns		11.548	12.43	-0.882	down
	LOC_Os01g05090	expressed protein	12.5783	12.5967	ns		12.506	12.6087	ns		12.393	12.5777	ns
	LOC_Os01g05130	expressed protein	11.501	11.1903	ns		11.635	11.2477	0.387333		11.7337	11.2467	0.487
	LOC_Os01g05140	expressed protein	12.061	11.9783	ns		12.0527	11.9467	ns		12.2527	11.9287	ns
	LOC_Os01g05150	expressed protein	7.15367	6.79767	ns		6.69867	6.83633	ns		6.916	6.80433	ns
	R01-TIGRv4S1-000143F		8.68567	8.29967	0.386		8.594	8.32367	ns		8.93567	8.34333	ns
	LOC_Os01g05160	hypothetical protein	5.814	6.17633	ns		5.68167	6.22733	-0.545667		5.62267	6.10567	-0.483
	LOC_Os01g05170	expressed protein	7.94167	7.71867	ns		7.89267	7.74	ns		8.103	7.825	ns
	R01-TIGRv4S1-000146F		10.548	10.3327	ns		10.4473	10.2887	ns		10.705	10.326	ns
	LOC_Os01g05260	hypothetical protein	6.737	6.087	ns		7.93833	6.54	1.39833	up	8.32733	6.64333	1.684	up
	LOC_Os01g05289	expressed protein	10.9153	10.7383	ns		10.8817	10.674	ns		11.1297	10.695	ns
	LOC_Os01g05420	IWS1 C-terminus family protein, expressed	13.1813	13.036	ns		13.136	13.0327	ns		13.2033	13.0443	ns
	LOC_Os01g05430	membrane protein, putative, expressed	6.81633	6.78133	ns		6.43933	6.82	ns		6.471	6.80633	ns
	LOC_Os01g05460	hypothetical protein	8.79633	8.826	ns		8.08933	8.80267	-0.713333	down	8.224	8.793	ns
	LOC_Os01g05470	transcription factor X1, putative, expressed	10.945	10.9283	ns		10.9863	11.073	ns		10.94	10.916	ns
	LOC_Os01g05480	expressed protein	6.21233	6.813	-0.600667	down	5.876	6.86	-0.984	down	5.259	6.75767	-1.49867	down
	LOC_Os01g05490	triosephosphate isomerase, cytosolic, putative, expressed	16.543	16.5337	ns		16.4103	16.5093	ns		16.6253	16.515	ns
	LOC_Os01g05500	zinc finger in N-recognin family protein, putative, expressed	14.0523	14.0567	ns		13.9783	14.0233	ns		14.0267	14.046	ns
	LOC_Os01g05510	expressed protein	10.848	10.7953	ns		10.8513	10.7793	ns		10.9463	10.769	ns
	LOC_Os01g18840	plant IF-like protein, putative, expressed	10.7457	10.921	ns		10.3347	10.942	ns		10.084	10.9347	ns
	LOC_Os01g18850	squamosa promoter-binding-like protein 12, putative, expressed	10.9373	10.749	ns		11.061	10.7893	ns		11.3433	10.7653	0.578
	LOC_Os01g18860	S-adenosylmethionine synthetase 1, putative, expressed	11.158	10.6303	ns		11.5783	10.6197	0.958667	up	11.89	10.6557	1.23433	up
	LOC_Os01g18880	expressed protein	8.91	8.71433	ns		8.809	8.691	ns		9.12667	8.74267	ns
	LOC_Os01g18900	stigma specific peroxidase precursor, putative	12.4657	12.3463	ns		12.386	12.402	ns		12.368	12.2913	ns
	LOC_Os01g18910	peroxidase N precursor, putative	7.25567	7.69867	ns		7.20867	7.80867	-0.6	down	6.874	7.65433	-0.780333	down
	LOC_Os01g18930	peroxidase 1 precursor, putative	11.079	11.3573	ns		10.656	11.3283	ns		10.081	11.2703	-1.18933	down
	LOC_Os01g05650	metallothionein-like protein type 2, putative, expressed	17.1657	17.191	ns		17.24	17.119	ns		17.8403	17.0603	0.78	up
	LOC_Os01g05660	expressed protein	10.5287	10.468	ns		11.429	10.4463	0.982667	up	11.4863	10.4493	ns
	LOC_Os01g05670	synaptic glycoprotein SC2, putative, expressed	11.1997	11.419	ns		11.2227	11.4203	ns		11.1	11.442	ns
	LOC_Os01g05680	geranylgeranyl transferase type-1 beta subunit, putative, expressed	10.1097	10.093	ns		9.94733	10.0813	ns		10.0753	10.107	ns
	LOC_Os01g05694	PAS2, putative, expressed	8.06033	8.57133	ns		8.00233	8.49933	ns		7.90067	8.47633	-0.575667
	LOC_Os01g05744	PAS2, putative, expressed	10.535	10.8783	ns		10.5973	10.919	ns		10.8193	10.933	ns
	LOC_Os01g05780	expressed protein	10.9307	11.065	ns		11.0107	11.0643	ns		11.103	11.0217	ns
	LOC_Os01g05790	SLT1 protein, putative, expressed	7.28933	7.11433	ns		7.336	7.26067	ns		7.594	7.24333	ns
	LOC_Os01g35920	conserved hypothetical protein	10.943	11.0477	ns		10.7463	11.0683	ns		10.677	11.0343	-0.357333
	LOC_Os01g35930	retrotransposon protein, putative, unclassified	12.3307	12.433	ns		12.286	12.4587	ns		12.2683	12.4443	ns
	LOC_Os01g35970	transposon protein, putative, Mariner sub-class	5.41	7.099	-1.689	down	6.384	7.093	ns		3.341	7.18833	-3.84733	down
	LOC_Os01g35990	expressed protein	10.325	10.0853	ns		10.4707	10.1033	ns		10.6093	10.0683	ns
	LOC_Os01g36060	expressed protein	6.668	6.51267	ns		7.68967	6.585	1.10467	up	7.77867	6.64867	1.13	up
	LOC_Os01g36064	protein dimerization, putative, expressed	8.382	8.41767	ns		7.94867	8.39567	ns		8.391	8.42	ns
	LOC_Os01g36070	mtN3 protein-like, putative, expressed	10.2263	10.6937	-0.467333		10.6383	10.5663	ns		10.4797	10.72	ns
	LOC_Os01g36080	protein phosphatase 2C containing protein, expressed	11.7153	11.546	ns		11.752	11.575	ns		11.8257	11.5717	ns
	LOC_Os01g40750	expressed protein	10.454	10.0637	ns		10.444	9.99967	0.444333		10.6877	10.0113	0.676333	up
	LOC_Os01g40820	peptidase family M41 containing protein, expressed	7.58233	7.38867	ns		7.34433	7.433	ns		7.35167	7.35167	ns
	LOC_Os01g40840	serine/threonine-protein kinase AFC3, putative, expressed	10.728	10.7263	ns		10.408	10.7117	ns		10.422	10.6513	ns
	LOC_Os01g40870	aldehyde dehydrogenase, mitochondrial precursor, putative, expressed	10.8347	10.7003	ns		11.174	10.6817	0.492333		11.6443	10.7207	0.923667	up
	LOC_Os01g06640	DNA binding protein, putative, expressed	10.2973	9.40733	0.89	up	10.692	9.39533	1.29667	up	11.6183	9.40633	2.212	up
	LOC_Os01g06660	pyruvate decarboxylase isozyme 1, putative, expressed	10.7253	10.1087	0.616667	up	11.0487	10.1057	0.943	up	11.719	10.1737	1.54533	up
	LOC_Os01g06680	retrotransposon protein, putative, unclassified, expressed	12.2183	12.3027	ns		12.1353	12.321	ns		12.2317	12.3103	ns
	LOC_Os01g06740	protein synthesis inhibitor I, putative, expressed	9.43467	10.4163	ns		11.0433	10.4503	ns		12.1927	10.485	1.70767	up
	LOC_Os01g04450	OsWAK2 - OsWAK receptor-like cytoplasmic kinase (OsWAK-RLCK), expressed	11.754	11.4813	ns		12.223	11.448	0.775	up	12.223	11.2903	0.932667	up
	LOC_Os01g04460	Ser/Thr protein kinase, putative	6.926	6.77867	ns		7.37367	6.97933	ns		7.69433	7.062	0.632333	up
	LOC_Os01g04480	protein kinase, putative, expressed	5.91667	5.29	0.626667	up	6.60633	5.009	1.59733	up	7.091	5.19067	1.90033	up
	LOC_Os01g04500	hypothetical protein	7.27167	6.989	ns		7.31933	7.21867	ns		7.33133	7.047	ns
	LOC_Os01g04540	ATP binding protein, putative, expressed	7.56133	7.19633	ns		7.73433	7.21733	ns		7.79333	7.33667	ns
	R01-TIGRv4S1-000120F		8.689	8.76233	ns		9.21133	8.71667	ns		9.34133	8.633	ns
	LOC_Os01g04550	ATP binding protein, putative, expressed	5.341	4.743	ns		6.10567	5.04833	ns		6.788	4.89567	1.89233	up
	LOC_Os01g04570	Ser/Thr protein kinase, putative, expressed	6.706	6.751	ns		6.83467	6.66033	ns		7.19733	6.676	ns
	LOC_Os01g04580	Ser/Thr protein kinase, putative, expressed	8.71233	8.35	ns		9.33567	8.29133	1.04433	up	10.1547	8.34567	1.809	up
	LOC_Os01g04590	expressed protein	10.816	10.8657	ns		10.5417	10.9233	ns		10.3903	10.8953	-0.505
	LOC_Os01g04600	expressed protein	9.32367	9.134	ns		9.43267	9.106	ns		9.374	9.12933	ns
	LOC_Os01g04620	expressed protein	9.14767	9.10433	ns		9.66567	9.33667	ns		10.6043	9.66767	ns
	LOC_Os01g04630	muconate cycloisomerase-like protein, putative, expressed	15.8363	15.6403	ns		15.805	15.635	ns		15.801	15.5973	ns
	LOC_Os01g04640	seed maturation protein, putative, expressed	9.467	10.9817	-1.51467	down	9.16533	10.9793	-1.814	down	8.02333	10.9817	-2.95833	down
	LOC_Os01g04650	PB1 domain containing protein, expressed	14.6807	14.6373	ns		14.8107	14.639	ns		14.893	14.65	ns
	LOC_Os01g04670	expressed protein	10.3163	10.4213	ns		10.088	10.3777	ns		10.008	10.4297	ns
	LOC_Os01g04690	hypothetical protein	8.207	8.20367	ns		8.75333	8.28133	ns		9.331	8.18467	1.14633	up
	LOC_Os01g04710	aspartic proteinase nepenthesin-1 precursor, putative, expressed	12.0873	12.5133	ns		12.0307	12.514	ns		10.7517	12.467	-1.71533	down
	LOC_Os01g04720	protein binding protein, putative, expressed	9.955	10.0653	ns		9.71833	10.09	ns		8.545	10.0907	-1.54567	down
	LOC_Os01g04730	60S ribosomal protein L26-1, putative, expressed	15.891	15.4877	ns		15.8663	15.4333	ns		16.0097	15.3307	0.679	up
	LOC_Os01g04780	retrotransposon protein, putative, unclassified	10.325	10.1577	ns		10.3393	10.1723	ns		10.449	10.198	ns
	LOC_Os01g04800	DNA-binding protein RAV1, putative, expressed	10.885	10.8953	ns		11.4277	10.884	ns		12.1897	10.8407	1.349	up
	LOC_Os01g04814	vacuolar sorting protein 4b, putative, expressed	12.296	12.2133	ns		12.524	12.1913	ns		12.591	12.135	0.456
	LOC_Os01g04860	expressed protein	11.8807	11.925	ns		11.643	11.9277	ns		11.6767	11.903	ns
	LOC_Os01g04870	nucleic acid binding protein, putative, expressed	9.99967	9.91933	ns		9.74433	9.90533	ns		9.70167	9.89067	ns
	LOC_Os01g04880	transposon protein, putative, CACTA, En/Spm sub-class, expressed	8.935	9.06767	ns		8.545	9.07033	-0.525333		8.61433	9.07433	ns
	LOC_Os01g04900	metalloendopeptidase, putative, expressed	12.75	13.04	ns		12.618	13.0603	ns		12.6627	13.102	ns
	LOC_Os01g04910	PRPK, putative, expressed	10.426	10.314	ns		10.2523	10.3167	ns		10.46	10.313	ns
	LOC_Os01g04920	glycosyl transferase, group 1 family protein, putative, expressed	14.6157	14.642	ns		13.6427	14.6253	-0.982667	down	13.3083	14.751	-1.44267	down
	LOC_Os01g04930	MYB-like transcription factor DIVARICATA, putative, expressed	10.9943	10.8067	ns		11.1317	10.8123	ns		11.5027	10.8307	0.672	up
	LOC_Os01g04950	peptide transporter PTR2, putative, expressed	9.78233	9.58133	ns		9.84333	9.48867	ns		10.27	9.598	ns
	LOC_Os01g07570	carboxyl-terminal proteinase, putative, expressed	6.87833	8.576	-1.69767	down	6.49833	8.62067	-2.12233	down	4.44	8.54767	-4.10767	down
	LOC_Os01g07590	universal stress protein family protein, expressed	9.55667	9.49	ns		9.675	9.495	ns		10.066	9.48633	ns
	LOC_Os01g07610	expressed protein	7.35933	6.82567	0.533667		7.38633	6.82133	0.565		7.80367	6.88833	0.915333	up
	LOC_Os01g07620	expressed protein	6.74767	7.43333	ns		5.68133	7.373	-1.69167	down	5.22833	7.38067	-2.15233	down
	LOC_Os01g07630	BRASSINOSTEROID INSENSITIVE 1-associated receptor kinase 1 precursor, putative, expressed	11.6573	11.8593	ns		11.327	11.8727	-0.545667		10.4817	11.8773	-1.39567	down
	LOC_Os01g07650	hypothetical protein	14.3847	14.5333	ns		14.4867	14.632	ns		14.5733	14.6087	ns
	LOC_Os01g07700	expressed protein	12.4437	12.354	ns		12.505	12.387	ns		12.5867	12.388	ns
	LOC_Os01g07720	dolichyl-P-Man Man-PP-dolichyl mannosyltransferase, putative, expressed	9.02967	8.948	ns		9.02767	8.951	ns		8.99933	8.935	ns
	LOC_Os01g07730	triose phosphate/phosphate translocator, non-green plastid,chloroplast precursor, putative, expressed	12.7393	12.7837	ns		12.369	12.7803	ns		12.4497	12.7863	ns
	LOC_Os01g07740	ATP-dependent RNA helicase-like protein DB10, putative, expressed	9.67433	9.51	ns		9.43667	9.46033	ns		9.368	9.52	ns
	LOC_Os01g07750	expressed protein	12.1003	12.1537	ns		12.1243	12.1537	ns		12.086	12.1693	ns
	LOC_Os01g07760	phospholipase D alpha 1 precursor, putative, expressed	16.0607	15.984	ns		16.2313	15.9213	ns		16.306	15.9243	ns
	LOC_Os01g07770	peroxidase 25 precursor, putative	11.4813	11.6053	ns		11.3443	11.6207	ns		10.8913	11.5803	-0.689	down
	LOC_Os01g07780	lipase/lipooxygenase, PLAT/LH2, putative, expressed	14.7503	14.9747	ns		14.631	14.9463	ns		14.379	14.9637	-0.584667
	LOC_Os01g07800	thiol-disulphide oxidoreductase DCC, putative, expressed	12.482	12.5367	ns		12.2883	12.4757	ns		12.43	12.5307	ns
	LOC_Os01g07810	expressed protein	13.5437	13.721	ns		13.465	13.7233	ns		13.493	13.714	ns
	LOC_Os01g19470	nodal modulator 1 precursor, putative, expressed	12.4357	12.345	ns		12.5543	12.385	ns		12.6223	12.3323	ns
	LOC_Os01g19480	kelch motif family protein, expressed	10.498	11.644	-1.146	down	10.3247	11.6627	-1.338	down	8.12967	11.637	-3.50733	down
	LOC_Os01g19510	conserved hypothetical protein	8.053	7.94867	ns		7.90167	7.83633	ns		8.13533	7.97067	ns
	LOC_Os01g19529	expressed protein	6.30167	6.27967	ns		6.39267	6.618	ns		6.616	6.70033	ns
	LOC_Os01g19570	hypothetical protein	6.019	6.23767	ns		6.035	6.188	ns		6.12033	6.242	ns
	LOC_Os01g19610	expressed protein	12.89	12.9637	ns		12.6643	12.9463	ns		12.305	12.9607	-0.655667	down
	LOC_Os01g05530	expressed protein	13.7067	13.7103	ns		13.504	13.661	ns		13.3893	13.7177	ns
	LOC_Os01g05540	expressed protein	12.267	12.0893	ns		12.2167	12.0893	ns		12.2857	12.0497	ns
	LOC_Os01g05560	expressed protein	13.0427	12.701	ns		13.028	12.708	ns		13.105	12.6587	0.446333
	LOC_Os01g05570	hypothetical protein	9.974	9.95933	ns		9.839	10.1347	ns		9.85233	10.143	ns
	R01-TIGRv4S1-000155R		15.9817	16.083	ns		16.0597	15.9843	ns		16.4703	15.9617	ns
	LOC_Os01g05610	histone H2B.1, putative, expressed	11.3973	11.2623	ns		11.264	11.2317	ns		11.279	11.252	ns
	LOC_Os01g05630	histone H2B.1, putative, expressed	12.5257	12.3653	ns		12.4243	12.3673	ns		12.4503	12.2983	ns
	LOC_Os01g06150	expressed protein	9.04767	9.62533	-0.577667		8.56967	9.60033	-1.03067	down	7.75967	9.619	-1.85933	down
	LOC_Os01g06220	gibberellin receptor GID1L2, putative, expressed	8.539	5.52633	3.01267	up	9.44733	5.71067	3.73667	up	10.421	5.75267	4.66833	up
	LOC_Os01g06790	disease resistance protein, putative, expressed	9.58433	9.61633	ns		10.054	9.592	ns		10.234	9.61033	ns
	LOC_Os01g06836	disease resistance protein SlVe2 precursor, putative	7.17833	7.29367	ns		11.326	7.336	3.99	up	11.8013	7.57267	4.22867	up
	LOC_Os01g06870	resistance protein SlVe1 precursor, putative, expressed	5.198	4.46633	ns		7.59167	4.49767	3.094	up	8.204	4.78267	3.42133	up
	LOC_Os01g06876	Cf-2, putative, expressed	9.37867	9.63867	ns		13.3723	9.85267	3.51967	up	13.965	10.2703	3.69467	up
	LOC_Os01g06882	expressed protein	7.10933	7.75933	ns		12.3127	8.19967	4.113	up	13.2247	9.294	3.93067	up
	LOC_Os01g06890	protein kinase/ protein binding protein, putative, expressed	5.32433	5.84333	ns		6.504	5.91267	ns		7.36167	5.72233	1.63933	up
	R01-TIGRv4S1-000193R		10.7987	10.4517	0.347		10.7223	10.438	ns		10.7943	10.4357	ns
	LOC_Os01g06900	verticillium wilt disease resistance protein Ve2, putative, expressed	9.524	8.885	ns		10.2937	8.88067	ns		11.2883	8.93567	2.35267	up
	LOC_Os01g09720	dof zinc finger protein PBF, putative	12.33	12.3353	ns		12.3453	12.3647	ns		12.2377	12.2917	ns
	LOC_Os01g09740	expressed protein	11.1257	10.8057	ns		11.2403	10.801	ns		11.395	10.8063	0.588667	up
	LOC_Os01g09750	expressed protein	8.01533	8.18467	ns		7.883	8.15633	ns		8.035	8.20367	ns
	LOC_Os01g09760	DIRP family protein, expressed	9.85667	9.654	ns		9.74167	9.69233	ns		10.06	9.68133	ns
	LOC_Os01g09770	expressed protein	11.234	10.313	0.921	up	11.8447	10.3277	1.517	up	11.4577	10.3553	ns
	LOC_Os01g09790	calmodulin binding protein, putative, expressed	9.886	9.70667	ns		10.2387	9.706	0.532667		10.504	9.67933	0.824667	up
	LOC_Os01g09800	regulatory protein NPR1, putative, expressed	11.923	11.7233	ns		12.7397	11.727	1.01267	up	12.9983	11.702	1.29633	up
	LOC_Os01g09830	OsGrx_A2 - glutaredoxin subgroup III, expressed	13.043	12.4893	ns		13.4863	12.532	ns		13.9507	12.4947	1.456	up
	LOC_Os01g09850	zinc finger, C2H2-type, putative, expressed	10.5737	10.3997	ns		10.2333	10.3897	ns		10.3297	10.37	ns
	LOC_Os01g09860	ATP binding protein, putative, expressed	7.38367	7.68467	ns		6.95633	7.768	-0.811667	down	6	7.71333	-1.71333	down
	LOC_Os01g09870	expressed protein	11.6833	10.752	0.931333	up	11.823	10.943	ns		11.2877	10.8467	ns
	LOC_Os01g09880	harpin-induced protein, putative, expressed	9.67633	11.1587	-1.48233	down	9.09933	11.1277	-2.02833	down	7.24467	11.116	-3.87133	down
	LOC_Os01g09890	density-regulated protein, putative, expressed	14.6753	14.5533	ns		14.503	14.493	ns		14.4317	14.512	ns
	LOC_Os01g09960	SWIM zinc finger family protein	8.64767	8.931	ns		8.819	8.915	ns		8.45367	8.85567	ns
	LOC_Os01g13660	expressed protein	8.565	9.04633	-0.481333		8.31933	9.05967	-0.740333	down	8.21233	9.00367	-0.791333	down
	LOC_Os01g13680	hypothetical protein	6.344	6.76633	ns		5.93967	6.65367	ns		5.83867	6.69067	ns
	LOC_Os01g13690	aldehyde dehydrogenase, putative, expressed	16.574	17.027	ns		16.5147	16.9627	-0.448		16.424	16.9923	ns
	LOC_Os01g13700	OB-fold nucleic acid binding domain containing protein, expressed	12.857	12.9053	ns		12.7517	12.921	ns		12.795	12.9623	ns
	LOC_Os01g13720	expressed protein	9.595	9.58833	ns		9.55	9.61667	ns		9.53433	9.57767	ns
	LOC_Os01g13730	protein SOF1, putative, expressed	11.823	11.8023	ns		11.795	11.7993	ns		12.0367	11.8363	ns
	LOC_Os01g13740	myb-like DNA-binding domain, SHAQKYF class family protein, expressed	14.1413	14.238	ns		13.9113	14.2377	ns		13.7893	14.3137	ns
	LOC_Os01g13760	dnaJ protein homolog 1, putative, expressed	8.426	8.25333	ns		8.64033	8.34733	ns		9.05233	8.30733	0.745	up
	LOC_Os01g13770	triose phosphate/phosphate translocator, chloroplast precursor, putative, expressed	15.4307	15.711	ns		15.2653	15.699	ns		14.804	15.7017	-0.897667	down
	LOC_Os01g13780	expressed protein	12.4093	12.1963	ns		12.457	12.1747	ns		12.508	12.2337	ns
	LOC_Os01g13800	receptor-like protein kinase 5 precursor, putative, expressed	13.036	13.0837	ns		12.9677	13.0587	ns		13.0657	13.072	ns
	R01-TIGRv4S1-000436R		11.874	12.463	-0.589	down	11.9447	12.4587	ns		11.7027	12.4043	-0.701667	down
	LOC_Os01g13860	hypothetical protein	7.07833	7.38267	ns		7.07	7.37567	ns		6.76167	7.312	ns
	LOC_Os01g13880	hypothetical protein	6.25767	6.23133	ns		5.89533	6.07533	ns		5.88733	6.05133	ns
	LOC_Os01g13930	expressed protein	11.6	11.4713	ns		12.2073	11.5473	ns		12.3727	11.5473	0.825333	up
	LOC_Os01g13940	expressed protein	10.6347	10.2837	0.351		10.6027	10.3247	ns		10.7253	10.355	0.370333
	LOC_Os01g13950	OsGrx_A1 - glutaredoxin subgroup III, expressed	6.95767	6.67233	ns		7.99367	6.673	1.32067	up	8.13933	6.743	1.39633	up
	LOC_Os01g14000	hypothetical protein	8.01233	7.774	ns		8.09433	7.92733	ns		8.107	8.04033	ns
	LOC_Os01g14020	expressed protein	9.455	9.637	ns		9.17633	9.638	ns		8.98467	9.60867	-0.624	down
	LOC_Os01g14040	D-tyrosyl-tRNA, putative, expressed	11.022	10.8987	ns		11.155	10.9257	ns		11.2247	10.9113	ns
	LOC_Os01g14050	C2 domain containing protein, expressed	13.0397	13.0007	ns		13.0557	12.992	ns		12.98	12.9883	ns
	LOC_Os01g14060	hypothetical protein	7.072	7.234	ns		6.78133	7.163	ns		7.056	7.34433	ns
	LOC_Os01g14070	60S ribosomal protein L18A, putative, expressed	12.1107	11.9877	ns		12.086	11.9793	ns		11.985	11.969	ns
	LOC_Os01g14080	triacylglycerol lipase, putative, expressed	7.18633	6.44267	0.743667	up	7.33433	6.537	0.797333	up	7.237	6.485	ns
	LOC_Os01g14090	kinesin-4, putative, expressed	9.27933	9.65133	-0.372		9.03967	9.58367	ns		9.17967	9.60067	-0.421
	R01-TIGRv4S1-000435F		8.03567	6.75567	1.28	up	8.66867	6.79967	ns		8.19867	6.70233	1.49633	up
	LOC_Os01g14100	folate/biopterin transporter family protein, expressed	11.322	11.2973	ns		11.6407	11.2997	ns		11.9757	11.302	0.673667	up
	LOC_Os01g14110	expressed protein	9.98467	10.003	ns		10.1797	9.98067	ns		9.78233	9.982	ns
	LOC_Os01g14130	expressed protein	6.51033	5.64133	0.869	up	6.50833	5.392	1.11633	up	6.87767	5.45467	1.423	up
	LOC_Os01g14140	glucan endo-1,3-beta-glucosidase 4 precursor, putative, expressed	7.50967	7.68767	ns		7.38867	7.61367	ns		6.31133	7.617	-1.30567	down
	LOC_Os01g07070	loricrin, putative, expressed	13.1803	13.077	ns		13.2317	13.098	ns		13.3267	13.0473	ns
	LOC_Os01g07080	ATP-dependent rRNA helicase spb4, putative, expressed	10.925	10.887	ns		10.9227	10.8993	ns		10.9643	10.8973	ns
	LOC_Os01g07090	protein phosphatase 2C homolog 7, putative, expressed	13.0293	13.081	ns		12.8503	13.0517	ns		12.794	13.0297	ns
	LOC_Os01g07100	expressed protein	12.0573	11.9903	ns		11.914	11.9763	ns		12.068	11.9617	ns
	LOC_Os01g07110	BRCA2 repeat family protein, expressed	7.18467	7.05567	ns		6.82133	7.067	ns		7.113	7.24567	ns
	LOC_Os01g07120	dehydration-responsive element-binding protein 2A, putative, expressed	9.18533	9.205	ns		10.0057	9.19367	0.812	up	10.664	9.229	1.435	up
	LOC_Os01g07130	expressed protein	5.22633	5.33867	ns		6.174	5.16733	ns		6.82833	5.256	1.57233	up
	LOC_Os01g07140	kelch motif family protein, expressed	7.074	7.196	ns		6.92633	7.063	ns		6.823	7.09367	ns
	LOC_Os01g07150	expressed protein	6.33767	7.34867	-1.011	down	6.07867	7.24967	-1.171	down	5.37167	7.222	-1.85033	down
	LOC_Os01g07170	HORMA domain containing protein, expressed	8.668	8.597	ns		8.21767	8.60167	ns		8.441	8.578	ns
	LOC_Os01g07200	nuclease, putative, expressed	12.9053	13.0787	ns		12.8827	13.0663	ns		12.728	13.0707	ns
	LOC_Os01g07240	expressed protein	11.7523	12.022	ns		11.2217	12.0403	-0.818667	down	10.0233	12.012	-1.98867	down
	LOC_Os01g07250	saposin-like type B, region 1 family protein, expressed	12.6577	12.751	ns		12.4223	12.7607	ns		12.3673	12.7697	-0.402333
	LOC_Os01g07260	expressed protein	10.119	9.29267	0.826333	up	9.97367	9.30067	ns		9.81633	9.244	ns
	R01-TIGRv4S1-000208F		5.98133	5.88933	ns		5.889	5.822	ns		6.23367	5.828	ns
	LOC_Os01g07300	expressed protein	10.007	10.087	ns		10.0073	10.0663	ns		10.095	10.042	ns
	LOC_Os01g07310	integral membrane protein like, putative, expressed	13.5057	13.715	ns		13.3813	13.779	ns		13.1707	13.78	ns
	LOC_Os01g07320	hypothetical protein	7.52333	7.75633	ns		7.323	7.77967	-0.456667		6.817	7.68667	ns
	LOC_Os01g07330	expressed protein	7.58267	7.43933	ns		7.53167	7.29167	ns		7.73933	7.39867	ns
	LOC_Os01g07490	RST1, putative, expressed	10.8973	10.7157	ns		10.841	10.7143	ns		11.055	10.7947	ns
	LOC_Os01g07500	alliin lyase precursor, putative, expressed	11.522	11.6663	ns		11.2047	11.67	-0.465333		10.993	11.647	ns
	LOC_Os01g07520	proline-rich protein, putative, expressed	12.9933	12.9333	ns		13.0343	12.9257	ns		13.072	12.9187	ns
	LOC_Os01g07530	stachyose synthase precursor, putative, expressed	15.0307	14.8967	ns		15.3937	14.8147	0.579		15.1783	14.8713	ns
	LOC_Os01g07540	nucleic acid binding protein, putative, expressed	10.4537	10.2937	ns		10.3647	10.3087	ns		10.4523	10.288	ns
	LOC_Os01g07560	receptor-like protein kinase precursor, putative, expressed	9.54833	10.919	-1.37067	down	9.11467	10.903	-1.78833	down	7.37967	10.8673	-3.48767	down
	LOC_Os01g11280	cytochrome P450 monooxygenase CYP710A, putative, expressed	7.70167	7.777	ns		7.902	7.759	ns		8.089	7.81967	ns
	LOC_Os01g11340	CYP710A1, putative, expressed	10.7667	10.7633	ns		11.2897	10.7783	ns		11.4363	10.8307	ns
	LOC_Os01g11350	transcription factor RF2b, putative, expressed	6.256	6.727	-0.471		5.17167	6.67367	-1.502	down	5.17733	6.731	-1.55367	down
	LOC_Os01g11370	ATP-dependent RNA helicase DHX35, putative, expressed	10.8353	10.7887	ns		10.8997	10.7953	ns		11.167	10.8183	ns
	LOC_Os01g11390	hypothetical protein	7.601	7.755	ns		6.92233	7.29367	ns		6.884	7.073	ns
	LOC_Os01g11414	calcium ion binding protein, putative, expressed	12.4117	12.258	ns		12.783	12.2527	ns		12.8713	12.244	ns
	LOC_Os01g11460	RING-H2 finger protein ATL2K, putative, expressed	7.614	8.17367	-0.559667		7.643	8.21	ns		8.14333	8.20733	ns
	LOC_Os01g11500	RING-H2 finger protein ATL1N precursor, putative	6.49533	7.089	-0.593667	down	6.10533	7.002	-0.896667	down	6.04267	7.02433	-0.981667	down
	LOC_Os01g11520	RING-H2 finger protein ATL5I, putative, expressed	10.278	9.81267	ns		11.232	9.79067	1.44133	up	11.5113	9.858	1.65333	up
	LOC_Os01g11550	mutant cincinnata, putative, expressed	9.23367	9.43867	ns		9.084	9.39933	ns		7.15433	9.39567	-2.24133	down
	LOC_Os01g11570	isoamyl acetate-hydrolyzing esterase, putative, expressed	12.4247	12.2413	ns		12.5277	12.2507	ns		12.9873	12.2637	0.723667	up
	LOC_Os01g11580	DNA binding protein, putative, expressed	12.902	12.797	ns		12.8683	12.8103	ns		12.8053	12.805	ns
	LOC_Os01g11590	expressed protein	12.308	12.2683	ns		12.5283	12.2507	ns		12.715	12.2563	0.458667
	LOC_Os01g11600	conserved hypothetical protein	11.6233	11.1823	ns		12.4257	11.199	1.22667	up	13.231	11.203	2.028	up
	LOC_Os01g11620	esterase precursor, putative, expressed	13.8707	13.859	ns		13.5877	13.8573	ns		11.9657	13.7837	-1.818	down
	LOC_Os01g11650	esterase precursor, putative, expressed	14.861	14.7573	ns		14.6987	14.737	ns		14.8627	14.7753	ns
	LOC_Os01g11660	esterase precursor, putative, expressed	9.025	8.844	ns		8.86233	8.834	ns		9.39	8.88967	ns
	LOC_Os01g11670	serine carboxypeptidase CPVL precursor, putative, expressed	10.5773	10.402	ns		9.68967	10.3883	-0.698667	down	9.70233	10.3577	-0.655333	down
	LOC_Os01g11700	esterase precursor, putative, expressed	8.003	8.20467	ns		7.89067	8.18233	ns		7.06567	8.11967	-1.054	down
	LOC_Os01g11730	esterase precursor, putative, expressed	8.96933	8.80533	ns		9.35	8.819	ns		9.06233	8.80967	ns
	LOC_Os01g40600	coiled-coil domain-containing protein 94, putative, expressed	4.65833	4.63167	ns		5.95567	4.98933	0.966333	up	6.75967	5.01533	1.74433	up
	LOC_Os01g08430	expressed protein	12.8623	12.839	ns		12.651	12.8543	ns		12.608	12.8633	ns
	LOC_Os01g08440	indole-3-acetate beta-glucosyltransferase, putative, expressed	16.7217	16.716	ns		16.5317	16.6463	ns		16.6087	16.655	ns
	LOC_Os01g08450	GTP-binding protein YPTM2, putative, expressed	10.3407	10.422	ns		10.2657	10.4177	ns		10.3253	10.4127	ns
	LOC_Os01g08460	TMS membrane protein/tumour differentially expressed protein containing protein, expressed	13.1827	13.173	ns		12.4097	13.176	-0.766333	down	12.034	13.1137	-1.07967	down
	LOC_Os01g08470	protein binding protein, putative, expressed	9.022	8.72233	ns		9.39833	8.764	ns		9.49033	8.711	ns
	LOC_Os01g08510	MAR binding filament-like protein 1, putative, expressed	11.562	12.0583	-0.496333		11.431	12.0563	ns		11.0367	12.0517	-1.015	down
	LOC_Os01g08520	expressed protein	8.705	8.32067	ns		8.355	8.28433	ns		7.99667	8.24733	ns
	LOC_Os01g08530	fibroin heavy chain precursor, putative, expressed	6.51833	6.98	ns		6.56033	6.87533	ns		6.186	6.78633	ns
	LOC_Os01g08540	DNA mismatch repair protein MSH6-2, putative, expressed	10.3163	10.394	ns		10.2047	10.3883	ns		10.088	10.376	ns
	LOC_Os01g08550	aminoacyl-tRNA synthetase, putative, expressed	10.5453	10.31	ns		10.2863	10.2877	ns		10.434	10.2963	ns
	LOC_Os01g08560	heat shock 70 kDa protein 4, putative, expressed	12.842	12.697	ns		13.0303	12.6957	ns		13.2957	12.694	ns
	LOC_Os01g08580	expressed protein	13.0087	12.7377	ns		12.9787	12.742	ns		13.1277	12.7603	ns
	LOC_Os01g08590	hypothetical protein	6.15467	6.25467	ns		6.12367	6.327	ns		6.17133	6.27867	ns
	LOC_Os01g08600	expressed protein	9.83167	10.0043	ns		9.729	10.0473	ns		9.666	10.0553	ns
	LOC_Os01g08630	hypothetical protein	7.61467	7.17533	ns		7.46067	7.176	ns		8.05433	7.162	0.892333	up
	LOC_Os01g08650	expressed protein	10.1973	9.99967	ns		10.115	10.0123	ns		10.247	9.96233	ns
	LOC_Os01g08660	aquaporin SIP1.1, putative, expressed	14.065	14.061	ns		14.0237	14.075	ns		13.8223	14.0177	ns
	LOC_Os01g08670	expressed protein	15.2683	15.2847	ns		15.3027	15.32	ns		15.245	15.248	ns
	LOC_Os01g19800	PIT1, putative, expressed	9.72733	10.4113	-0.684	down	10.152	10.472	ns		9.17333	10.4393	-1.266	down
	LOC_Os01g19820	universal stress protein, putative, expressed	10.814	11.2127	ns		11.7613	11.2223	ns		12.7783	11.3197	1.45867	up
	LOC_Os01g19840	60S ribosomal protein L29, putative, expressed	13.0717	13.2967	ns		13.0137	13.2987	ns		12.971	13.2577	ns
	LOC_Os01g19870	expressed protein	10.973	11.0023	ns		10.819	10.9837	ns		10.5737	11.0117	-0.438
	LOC_Os01g19880	expressed protein	8.38833	7.961	ns		6.13467	7.91333	-1.77867	down	5.59433	7.92767	-2.33333	down
	LOC_Os01g19940	negatively light-regulated protein, putative, expressed	14.3107	14.387	ns		14.3787	14.317	ns		14.3593	14.3817	ns
	LOC_Os01g14980	pollen-specific protein like, putative, expressed	12.8547	12.7457	ns		12.804	12.739	ns		12.8297	12.7167	ns
	LOC_Os01g14990	expressed protein	9.14067	7.85467	1.286	up	8.73433	7.82633	0.908	up	9.60767	7.878	1.72967	up
	LOC_Os01g15000	triacylglycerol lipase, putative, expressed	12.6133	12.5733	ns		13.6903	12.566	1.12433	up	13.7833	12.569	1.21433	up
	LOC_Os01g15010	GTP-binding protein SAR1A, putative, expressed	14.9297	14.8303	ns		14.9817	14.8173	ns		15.1753	14.7807	ns
	LOC_Os01g15020	lissencephaly type-1-like homology motif, putative, expressed	10.309	10.1883	ns		10.231	10.273	ns		10.2347	10.2147	ns
	LOC_Os01g15029	expressed protein	12.294	12.1927	ns		12.38	12.2047	ns		12.4623	12.2167	ns
	R01-TIGRv4S1-000476R		11.6957	11.7157	ns		11.8013	11.6877	ns		11.7693	11.729	ns
	LOC_Os01g15110	syntaxin 23, putative, expressed	13.9877	14.04	ns		13.9347	13.9833	ns		14.0913	14.077	ns
	LOC_Os01g15120	epoxide hydrolase 2, putative, expressed	13.6573	13.5363	ns		13.6407	13.5457	ns		13.687	13.513	ns
	LOC_Os01g15950	expressed protein	5.47333	5.13533	ns		5.70367	5.33333	ns		6.323	5.354	0.969	up
	LOC_Os01g15970	expressed protein	6.052	6.704	ns		5.33333	6.638	-1.30467	down	5.21433	6.781	-1.56667	down
	LOC_Os01g15979	gb protein, putative, expressed	11.6927	11.492	ns		11.663	11.499	ns		11.9477	11.5397	0.408
	LOC_Os01g16000	expressed protein	11.5043	11.5527	ns		11.4537	11.555	ns		11.5897	11.5497	ns
	LOC_Os01g16010	BCAS2 protein, putative, expressed	11.996	11.8407	ns		12.0863	11.8467	ns		12.3423	11.8467	0.495667
	LOC_Os01g16020	geranylgeranyl hydrogenase, putative, expressed	10.295	9.92833	0.366667		10.201	9.92633	ns		10.358	9.94167	ns
	LOC_Os01g16030	ADP-ribosylation factor, putative, expressed	11.2423	12.03	-0.787667	down	10.862	12.065	-1.203	down	9.73433	12.041	-2.30667	down
	LOC_Os01g16040	protein brittle-1, chloroplast precursor, putative, expressed	12.716	13.1013	ns		12.8	13.061	ns		12.616	13.1043	-0.488333
	LOC_Os01g16060	expressed protein	8.02033	8.188	ns		8.03133	8.089	ns		8.222	8.181	ns
	LOC_Os01g16070	conserved hypothetical protein	11.534	11.86	ns		11.7627	12.0483	ns		11.895	12.0843	ns
	LOC_Os01g16080	expressed protein	11.978	11.6343	0.343667		11.8663	11.625	ns		11.9843	11.6027	ns
	LOC_Os01g35580	expressed protein	10.38	10.247	ns		10.329	10.2673	ns		10.531	10.2803	ns
	LOC_Os01g35789	expressed protein	14.461	14.3787	ns		14.3507	14.3637	ns		14.358	14.3557	ns
	LOC_Os01g35830	expressed protein	12.649	12.368	ns		12.5017	12.3677	ns		12.3903	12.3037	ns
	LOC_Os01g35850	rac-like GTP-binding protein 2, putative	6.71767	7.45233	-0.734667	down	6.55433	7.46467	-0.910333	down	4.972	7.45567	-2.48367	down
	LOC_Os01g15780	transferase, transferring glycosyl groups, putative, expressed	10.429	10.4067	ns		10.4357	10.4017	ns		10.7067	10.4237	ns
	LOC_Os01g15790	expressed protein	10.666	10.4193	ns		10.672	10.3793	ns		10.8823	10.3947	0.487667
	LOC_Os01g15830	peroxidase 72 precursor, putative, expressed	12.299	13.5787	-1.27967	down	12.4777	13.5777	-1.1	down	8.38233	13.6067	-5.22433	down
	LOC_Os01g15850	expressed protein	11.1597	10.9887	ns		11.09	10.9873	ns		11.133	10.961	ns
	LOC_Os01g15900	expressed protein	12.8553	12.934	ns		12.717	12.958	ns		12.5557	12.914	ns
	R01-TIGRv4S1-000287R		7.983	7.43433	0.548667		7.991	7.3	ns		8.245	7.40533	0.839667	up
	LOC_Os01g09280	myb-related transcription activator, putative, expressed	12.093	11.6647	ns		12.3677	11.6397	0.728	up	13.059	11.6503	1.40867	up
	LOC_Os01g09300	iron ion binding protein, putative, expressed	13.0173	13.1673	ns		12.9627	13.078	ns		13.0507	13.1313	ns
	LOC_Os01g09310	EMB1895, putative, expressed	6.753	6.996	ns		6.167	6.93733	ns		5.81933	7.031	ns
	LOC_Os01g09320	NADP-dependent malic enzyme, chloroplast precursor, putative, expressed	13.6687	13.674	ns		13.782	13.7133	ns		13.8847	13.733	ns
	LOC_Os01g09370	ankyrin repeat domain-containing protein 28, putative, expressed	11.0263	11.2443	ns		10.9093	11.2053	ns		10.964	11.2077	ns
	LOC_Os01g09384	ankyrin-like protein, putative, expressed	7.22667	6.69333	ns		7.44967	7.27867	ns		7.28133	6.734	ns
	LOC_Os01g09410	expressed protein	7.68067	7.444	ns		7.711	7.422	ns		8.207	7.50067	0.706333	up
	LOC_Os01g09420	expressed protein	14.0607	13.9097	ns		14.1807	13.8353	ns		14.6067	13.854	0.752667	up
	LOC_Os01g09430	syringomycin biosynthesis enzyme, putative, expressed	14.6867	14.511	ns		14.5573	14.5397	ns		14.6507	14.53	ns
	LOC_Os01g09450	OsIAA2 - Auxin-responsive Aux/IAA gene family member, expressed	11.9607	11.887	ns		12.4893	11.881	ns		12.458	11.922	ns
	LOC_Os01g09460	hexokinase-1, putative, expressed	6.38967	5.729	ns		6.42633	5.76933	0.657	up	6.954	5.567	1.387	up
	LOC_Os01g09510	60S acidic ribosomal protein P2A, putative, expressed	13.178	13.1317	ns		13.0597	13.0537	ns		13.0437	13.1223	ns
	LOC_Os01g09540	stem 28 kDa glycoprotein precursor, putative, expressed	16.296	16.5043	ns		16.0787	16.4257	ns		15.8567	16.4423	ns
	LOC_Os01g09550	ANAC075, putative, expressed	6.985	7.459	-0.474		6.253	7.437	-1.184	down	6.07833	7.487	-1.40867	down
	LOC_Os01g10260	expressed protein	9.82133	9.62	ns		9.33767	9.52033	ns		9.123	9.362	ns
	LOC_Os01g10280	phosphoribosylaminoimidazole carboxylase, chloroplast precursor, putative, expressed	11.682	11.362	0.32		11.635	11.3823	ns		11.7087	11.396	ns
	LOC_Os01g10290	autophagy-related protein 3, putative, expressed	11.0597	11.1313	ns		10.993	11.1253	ns		11.055	11.141	ns
	LOC_Os01g10310	conserved hypothetical protein	10.419	10.4863	ns		10.4177	10.6223	ns		10.118	10.2323	ns
	LOC_Os01g10320	class III HD-Zip protein 8, putative, expressed	8.53633	8.51767	ns		8.177	8.509	ns		8.18567	8.48167	ns
	LOC_Os01g10340	electron transporter, putative, expressed	9.14067	9.48133	ns		8.97733	9.441	ns		9.00333	9.48333	ns
	LOC_Os01g10350	MPPN domain containing protein, expressed	9.08933	8.71933	0.37		9.079	8.73933	ns		9.425	8.77767	0.647333	up
	LOC_Os01g10370	transcriptional factor TINY, putative, expressed	5.698	5.90667	ns		5.40567	5.746	ns		6.14233	5.498	0.644333	up
	LOC_Os01g10400	expressed protein	16.7543	16.5697	ns		16.884	16.5907	ns		17.116	16.4357	0.680333	up
	LOC_Os01g10430	transposon protein, putative, unclassified, expressed	10.9537	10.8527	ns		10.7823	10.874	ns		10.7747	10.8767	ns
	LOC_Os01g10440	xylosyltransferase oxt, putative, expressed	9.38133	9.20333	ns		9.80867	9.187	ns		10.0223	9.19467	0.827667	up
	LOC_Os01g10450	protein kinase, putative, expressed	11.481	11.618	ns		10.6973	11.611	-0.913667	down	10.5617	11.6147	-1.053	down
	LOC_Os01g10480	early nodulin 20 precursor, putative	5.78867	6.58133	-0.792667	down	5.946	6.61367	-0.667667	down	5.621	6.825	-1.204	down
	LOC_Os01g10490	meiosis 5, putative, expressed	7.81567	8.954	-1.13833	down	7.82067	8.94633	ns		7.34633	8.933	-1.58667	down
	LOC_Os01g10504	MADS-box transcription factor 3, putative, expressed	6.59933	6.30467	ns		6.458	6.20133	ns		6.60567	6.13867	ns
	LOC_Os01g10530	expressed protein	8.86833	8.85633	ns		9.06	8.79267	ns		9.159	8.78833	ns
	LOC_Os01g10580	B-box zinc finger family protein, expressed	8.50167	8.12767	ns		8.29067	8.028	ns		8.549	8.171	ns
	LOC_Os01g10010	prenylated rab acceptor family protein, putative, expressed	11.033	11.1987	ns		10.9303	11.15	ns		10.9723	11.182	ns
	LOC_Os01g10020	ectonucleotide pyrophosphatase/phosphodiesterase 1, putative, expressed	9.82267	9.79533	ns		9.77633	9.769	ns		9.97733	9.75	ns
	LOC_Os01g10030	expressed protein	9.56567	9.51467	ns		9.97367	9.54233	ns		9.95233	9.49833	ns
	LOC_Os01g10040	cytochrome P450 90D2, putative, expressed	8.85767	8.848	ns		8.62767	8.82	ns		8.92333	8.83633	ns
	LOC_Os01g10050	ATP-dependent RNA helicase dbp2, putative, expressed	11.9077	11.8077	ns		11.7973	11.7563	ns		11.8023	11.7503	ns
	LOC_Os01g10080	expressed protein	12.83	12.8383	ns		12.6777	12.813	ns		12.7583	12.7577	ns
	LOC_Os01g10100	membrane protein, putative, expressed	10.24	10.392	ns		9.93167	10.371	ns		9.88733	10.3713	-0.484
	LOC_Os01g10110	cytokinin dehydrogenase 1 precursor, putative, expressed	8.19967	8.32167	ns		8.263	8.34133	ns		8.992	8.37033	ns
	LOC_Os01g10130	RNA-directed RNA polymerase, putative, expressed	8.13733	8.15233	ns		7.94933	8.13167	ns		8.15167	8.07633	ns
	LOC_Os01g10140	RNA-directed RNA polymerase, putative, expressed	8.74633	8.507	ns		8.669	8.45633	ns		8.76067	8.507	ns
	LOC_Os01g10150	ATP binding protein, putative, expressed	13.685	13.3447	ns		13.6643	13.3277	ns		13.7073	13.283	0.424333
	LOC_Os01g10160	retinitis pigmentosa GTPase regulator, putative	8.19033	8.131	ns		7.868	8.093	ns		7.905	7.77867	ns
	LOC_Os01g10180	avr9/Cf-9 rapidly elicited protein 146, putative, expressed	12.0087	9.44067	2.568	up	12.2143	9.52433	2.69	up	12.1603	9.54467	2.61567	up
	R01-TIGRv4S1-000325R		7.78267	7.67933	ns		7.46067	7.68467	ns		7.32133	7.60733	ns
	LOC_Os01g10210	expressed protein	16.202	16.223	ns		15.8383	16.2107	ns		15.7503	16.1873	ns
	LOC_Os01g10230	lachrymatory factor synthase, putative	9.296	9.50667	ns		9.49667	9.65333	ns		9.661	9.68867	ns
	LOC_Os01g10240	carbohydrate transporter/ sugar porter, putative, expressed	6.77267	6.95133	ns		7.04233	7.47533	ns		6.09867	7.00333	-0.904667	down
	LOC_Os01g10250	monoglyceride lipase, putative, expressed	15.0903	14.8487	ns		14.92	14.8433	ns		14.8677	14.8683	ns
	LOC_Os01g16190	26S proteasome non-ATPase regulatory subunit 14, putative, expressed	11.2107	11.139	ns		11.281	11.0197	ns		11.693	11.1553	0.537667
	LOC_Os01g16200	protein Z, putative	6.22333	5.756	ns		7.12967	5.88467	1.245	up	7.936	6.27267	1.66333	up
	LOC_Os01g16210	ORFX, putative, expressed	9.446	9.35167	ns		9.38733	9.306	ns		9.565	9.344	ns
	LOC_Os01g16220	sad1/unc-84-like protein 2, putative, expressed	10.175	10.212	ns		10.2223	10.1977	ns		10.2633	10.2227	ns
	LOC_Os01g16230	protein kinase APK1A, chloroplast precursor, putative	7.77133	7.82967	ns		7.803	7.844	ns		8.42767	7.82267	0.605	up
	LOC_Os01g16240	calmodulin, putative, expressed	13.2013	13.1427	ns		13.2303	13.139	ns		13.2837	13.096	ns
	LOC_Os01g16260	carbohydrate transporter/ sugar porter/ transporter, putative, expressed	12.435	12.8413	-0.406333		12.4623	12.869	ns		12.3427	12.8403	-0.497667
	LOC_Os01g16290	DNA gyrase subunit B, putative, expressed	9.05633	9.40967	ns		9.08967	9.408	ns		9.23367	9.41167	ns
	LOC_Os01g16310	glycosyl hydrolases family 31 protein, expressed	6.15133	6.25967	ns		6.599	6.15633	ns		7.27467	6.30333	ns
	LOC_Os01g16330	UBA/TS-N domain, putative, expressed	11.5047	11.6007	ns		11.5653	11.6247	ns		11.8563	11.6647	ns
	LOC_Os01g16340	expressed protein	10.323	10.4883	ns		10.178	10.482	-0.304		10.078	10.4167	ns
	LOC_Os01g16350	hydroxymethylglutaryl-CoA lyase, putative, expressed	12.48	12.347	ns		12.5147	12.3447	ns		12.8487	12.34	0.508667
	LOC_Os01g16354	rab proteins geranylgeranyltransferase component A, putative, expressed	11.3593	10.9983	0.361		11.3737	11.0173	0.356333		11.5097	11.0063	0.503333
	LOC_Os01g16370	NBS-LRR type disease resistance protein, putative, expressed	6.479	6.337	ns		6.41867	6.312	ns		6.479	6.21067	ns
	LOC_Os01g16414	actin-like protein arp6, putative, expressed	10.537	10.4293	ns		10.4473	10.4203	ns		10.5663	10.413	ns
	LOC_Os01g08680	expressed protein	10.092	10.0433	ns		9.98933	9.98967	ns		10.557	10.072	ns
	LOC_Os01g08690	holocarboxylase synthetase, putative, expressed	7.93667	7.495	ns		8.613	7.543	1.07	up	8.714	7.476	1.238	up
	LOC_Os01g08700	GIGANTEA protein, putative, expressed	14.4023	14.3973	ns		14.3237	14.4563	ns		14.301	14.4637	ns
	LOC_Os01g08710	OsWRKY79 - Superfamily of rice TFs having WRKY and zinc finger domains, expressed	8.743	9.77567	-1.03267	down	8.73733	9.72067	-0.983333	down	8.255	9.66733	-1.41233	down
	LOC_Os01g08740	hypothetical protein	11.2143	11.5547	ns		10.493	11.479	-0.986	down	9.826	11.3343	-1.50833	down
	LOC_Os01g08750	expressed protein	10.48	10.63	ns		10.47	10.609	ns		10.6483	10.6797	ns
	LOC_Os01g08770	WD-repeat protein 46, putative, expressed	9.644	9.67133	ns		9.51133	9.62567	ns		9.52867	9.63233	ns
	LOC_Os01g08780	type I inositol-1,4,5-trisphosphate 5-phosphatase CVP2, putative, expressed	10.5973	10.4797	ns		11.161	10.4613	0.699667	up	11.2707	10.521	0.749667	up
	LOC_Os01g08960	phosducin-like protein 3, putative, expressed	12.8607	12.7547	ns		13.0283	12.8043	ns		13.367	12.8063	0.560667
	LOC_Os01g10600	aquaporin NIP1.2, putative, expressed	7.43733	7.16333	ns		7.56867	7.28233	ns		7.56033	7.413	ns
	LOC_Os01g10610	brassinazole-resistant 1 protein, putative, expressed	13.475	13.0087	0.466333		13.412	13.0137	ns		13.2663	12.991	ns
	LOC_Os01g10630	expressed protein	7.08167	6.97033	ns		6.779	6.982	ns		7.18633	7.065	ns
	LOC_Os01g10640	expressed protein	10.0253	10.1627	ns		10.4447	10.2887	ns		10.9837	10.4267	ns
	LOC_Os01g10680	expressed protein	14.1027	14.251	ns		14.0867	14.2453	ns		14.17	14.2587	ns
	LOC_Os01g10690	expressed protein	8.237	8.272	ns		7.92733	8.03133	ns		8.18833	8.24167	ns
	LOC_Os01g10700	D-mannose binding lectin family protein	11.7043	12.1703	ns		11.6563	12.1497	-0.493333		11.5647	12.089	-0.524333
	LOC_Os01g10740	hypothetical protein	6.947	6.71933	ns		5.33133	6.27533	-0.944	down	5.44867	6.35167	ns
	LOC_Os01g10790	WD-repeat protein 53, putative, expressed	9.10133	9.01733	ns		9.20733	9.023	ns		9.50467	9.05233	ns
	LOC_Os01g10800	pentatricopeptide repeat protein PPR1106-17, putative, expressed	11.221	11.6343	-0.413333		10.9703	11.56	ns		11.0167	11.5473	ns
	LOC_Os01g10810	rho termination factor, N-terminal domain containing protein, expressed	11.186	11.369	ns		10.566	11.3593	ns		10.242	11.3383	-1.09633	down
	LOC_Os01g10820	60S ribosomal protein L11, putative, expressed	12.5617	12.4083	ns		12.549	12.361	ns		12.608	12.3347	ns
	LOC_Os01g10830	carnitine racemase like protein, putative, expressed	12.3393	12.2213	ns		12.4737	12.2733	ns		12.7127	12.3473	ns
	LOC_Os01g10840	shaggy-related protein kinase eta, putative, expressed	8.945	8.95033	ns		8.802	8.90167	ns		8.96767	8.98633	ns
	LOC_Os01g10850	peroxidase 68 precursor, putative, expressed	7.54367	9.37933	-1.83567	down	7.146	9.40867	ns		5.03567	9.45667	-4.421	down
	LOC_Os01g10860	expressed protein	10.4687	10.0113	0.457333		10.4923	9.99167	0.500667		10.8677	9.964	0.903667	up
	LOC_Os01g10870	CBL-interacting serine/threonine-protein kinase 15, putative, expressed	8.67033	9.12267	-0.452333		7.90433	9.08333	-1.179	down	7.908	9.02433	-1.11633	down
	LOC_Os01g10880	expressed protein	10.72	10.7923	ns		10.6417	10.7947	ns		10.5667	10.798	ns
	LOC_Os01g10890	CBL-interacting serine/threonine-protein kinase 15, putative, expressed	14.1833	14.634	ns		13.8847	14.666	-0.781333	down	13.7007	14.675	ns
	LOC_Os01g10900	ATP binding protein, putative, expressed	7.40267	7.489	ns		7.091	7.38767	ns		6.82033	7.38633	-0.566
	LOC_Os01g10930	peptide-N4-asparagine amidase A, putative, expressed	7.98867	7.97533	ns		7.587	7.99533	ns		7.14533	7.94333	-0.798	down
	LOC_Os01g10940	S-adenosylmethionine synthetase 1, putative	11.506	11.615	ns		11.5017	11.6187	ns		11.074	11.696	-0.622	down
	LOC_Os01g10950	peptide-N4-asparagine amidase A, putative, expressed	13.769	13.9903	ns		13.4883	14.0133	ns		12.9257	13.989	-1.06333	down
	LOC_Os01g10960	peptide-N4-asparagine amidase A, putative	7.37233	7.92767	ns		7.12967	7.94367	-0.814	down	5.82967	7.868	-2.03833	down
	LOC_Os01g10990	nodulin-like protein, putative, expressed	10.4003	10.1383	ns		10.0897	10.153	ns		9.643	10.0373	ns
	LOC_Os01g11010	peptide-N4-asparagine amidase A, putative, expressed	8.18767	10.0953	-1.90767	down	7.676	10.0697	-2.39367	down	4.982	10.0537	-5.07167	down
	LOC_Os01g11040	SCAR-like protein 2, putative, expressed	13.375	13.4447	ns		13.3017	13.4603	ns		13.0863	13.4707	-0.384333
	LOC_Os01g11054	phosphoenolpyruvate carboxylase 1, putative, expressed	14.072	14.026	ns		13.965	14.051	ns		13.9993	14.0027	ns
	LOC_Os01g11070	alpha-1,2-mannosyltransferase ALG9, putative, expressed	12.079	11.968	ns		11.873	11.969	ns		11.932	11.9457	ns
	LOC_Os01g11080	Transposable element protein, putative, Retrotrans_gag	9.95767	10.273	ns		9.98633	10.3827	-0.396333		10.3847	10.727	ns
	LOC_Os01g11110	14-3-3-like protein, putative, expressed	11.183	10.9817	ns		11.139	10.9967	ns		11.438	11.004	0.434
	LOC_Os01g11120	CID11, putative, expressed	10.4813	10.4507	ns		10.374	10.4213	ns		10.2923	10.4887	ns
	LOC_Os01g16430	multidomain cystatin, putative, expressed	14.0907	13.7293	ns		14.1127	13.682	0.430667		14.2877	13.7397	0.548
	LOC_Os01g16440	hypothetical protein	9.97933	10.0637	ns		10.0643	10.2717	ns		9.689	9.811	ns
	LOC_Os01g16450	peroxidase 24 precursor, putative, expressed	9.65167	9.867	ns		10.0293	9.87067	ns		9.775	9.847	ns
	LOC_Os01g16490	retrotransposon protein, putative, unclassified	12.6717	12.8247	ns		12.895	12.821	ns		12.751	12.7697	ns
	LOC_Os01g16510	expressed protein	11.1933	10.9427	ns		11.0503	10.931	ns		11.259	10.9423	ns
	LOC_Os01g16520	glutamyl-tRNA synthetase, cytoplasmic, putative, expressed	9.795	9.58367	ns		9.78333	9.613	ns		9.893	9.55467	0.338333
	LOC_Os01g16530	ATP-dependent Clp protease proteolytic subunit-like, putative, expressed	9.85867	9.72833	ns		9.72867	9.76167	ns		9.995	9.735	ns
	LOC_Os01g16540	NEDD8-activating enzyme E1 catalytic subunit, putative, expressed	9.47767	9.552	ns		9.49667	9.54633	ns		9.69267	9.49033	ns
	LOC_Os01g16550	expressed protein	12.1453	12.3967	ns		12.039	12.376	ns		12.07	12.3643	ns
	LOC_Os01g08970	structure-specific recognition protein 1, putative, expressed	13.8887	13.756	ns		14.1973	14.0337	ns		14.1897	13.866	ns
	LOC_Os01g09000	glutaminyl-tRNA synthetase, putative, expressed	11.564	11.3817	ns		11.5463	11.4377	ns		11.686	11.481	ns
	R01-TIGRv4S1-000281R		6.96933	6.364	0.605333	up	7.25533	6.27133	ns		7.366	6.327	1.039	up
	LOC_Os01g09010	3-N-debenzoyl-2-deoxytaxol N-benzoyltransferase, putative, expressed	15.2217	15.1307	ns		15.503	15.0757	ns		15.3127	15.1267	ns
	R01-TIGRv4S1-000282R		7.13933	6.94533	ns		6.72867	6.857	ns		6.47	6.864	ns
	LOC_Os01g09020	expressed protein	12.15	11.9333	ns		12.4253	11.928	0.497333		12.5843	11.9147	0.669667	up
	LOC_Os01g09030	cupin, RmlC-type, putative, expressed	10.5087	10.302	ns		10.3387	10.2633	ns		10.866	10.366	ns
	LOC_Os01g09080	WRKY transcription factor 61, putative, expressed	6.13833	5.33833	0.8	up	5.953	5.27233	0.680667	up	6.74733	5.385	1.36233	up
	LOC_Os01g09090	hypothetical protein	5.98433	5.85933	ns		6.202	5.80267	ns		6.14267	5.85767	ns
	LOC_Os01g09100	OsWRKY10 - Superfamily of rice TFs having WRKY and zinc finger domains, expressed	10.1513	9.93233	ns		10.743	9.93533	ns		11.585	9.90333	1.68167	up
	R01-TIGRv4S1-000352F		8.259	8.254	ns		8.29867	8.28567	ns		8.30167	8.18733	ns
	LOC_Os01g12080	plant-specific domain TIGR01589 family protein, expressed	8.40167	8.58767	ns		7.799	8.61633	-0.817333	down	7.95	8.59267	-0.642667	down
	LOC_Os01g12090	expressed protein	10.478	10.2543	ns		10.4357	10.2207	ns		10.8067	10.2423	0.564333
	LOC_Os01g12100	expressed protein	15.0163	14.8173	ns		15.02	14.8137	ns		15.529	14.9293	0.599667	up
	LOC_Os01g12130	mtN3 protein-like, putative, expressed	10.4593	10.5967	ns		9.985	10.6103	ns		9.83467	10.573	ns
	LOC_Os01g12140	conserved hypothetical protein	9.99067	10.2317	ns		9.817	10.2713	ns		9.423	10.0607	-0.637667	down
	LOC_Os01g12180	expressed protein	9.44733	9.053	0.394333		9.35067	9.04333	ns		9.45233	9.10933	ns
	LOC_Os01g19010	hypothetical protein	6.878	6.145	ns		6.89333	5.889	ns		6.876	5.99733	ns
	LOC_Os01g19020	peroxidase 1 precursor, putative, expressed	15.0457	15.675	-0.629333	down	14.6547	15.6523	-0.997667	down	13.0753	15.72	-2.64467	down
	LOC_Os01g19080	ligA, putative	6.58333	6.17067	ns		6.611	6.197	ns		6.688	6.258	ns
	LOC_Os01g19130	protein phosphatase 2C isoform beta, putative, expressed	12.0213	11.463	0.558333		12.5197	11.48	1.03967	up	12.5923	11.44	1.15233	up
	LOC_Os01g19140	O-sialoglycoprotein endopeptidase, putative, expressed	9.31267	9.30867	ns		9.12167	9.33333	ns		9.11867	9.313	ns
	LOC_Os01g19160	receptor-like protein kinase 5 precursor, putative, expressed	7.80533	6.68967	1.11567	up	8.24067	6.50067	1.74	up	8.60833	6.65933	1.949	up
	LOC_Os01g19150	glycogen synthase kinase-3 homolog MsK-1, putative, expressed	11.4477	11.4007	ns		11.4727	11.4267	ns		11.543	11.4107	ns
	LOC_Os01g19170	polygalacturonase precursor, putative, expressed	10.441	10.885	ns		10.7313	10.913	ns		10.7983	10.9263	ns
	LOC_Os01g19220	beta-D-xylosidase, putative, expressed	9.859	10.8317	-0.972667	down	9.52867	10.842	-1.31333	down	6.74533	10.8057	-4.06033	down
	LOC_Os01g19260	cell Division Protein AAA ATPase family, putative, expressed	9.63733	8.30433	1.333	up	10.6813	8.294	2.38733	up	11.453	8.36367	3.08933	up
	LOC_Os01g19270	expressed protein	10.0883	9.62267	0.465667		10.1737	9.66533	ns		10.0113	9.66467	ns
	LOC_Os01g19310	retrotransposon protein, putative, unclassified	7.56233	7.39733	ns		6.72	6.88433	ns		6.70933	6.664	ns
	LOC_Os01g19330	cpm7, putative, expressed	8.442	7.328	1.114	up	8.14033	7.38667	ns		8.02833	7.15633	0.872	up
	LOC_Os01g19390	glycerol-3-phosphate acyltransferase 1, putative	6.95633	7.67867	-0.722333	down	6.884	7.83367	-0.949667	down	6.54767	7.92133	-1.37367	down
	LOC_Os01g19400	expressed protein	10.8777	10.7483	ns		10.84	10.7047	ns		10.9617	10.7237	ns
	LOC_Os01g19410	expressed protein	13.6493	13.4257	ns		13.5657	13.4673	ns		13.5333	13.478	ns
	LOC_Os01g19760	expressed protein	7.56033	7.778	ns		7.38133	7.75367	ns		7.52767	7.73267	ns
	LOC_Os01g31690	oxygen-evolving enhancer protein 1, chloroplast precursor, putative, expressed	17.1197	17.041	ns		17.0497	17.0617	ns		17.094	17.049	ns
	LOC_Os01g31770	oxidoreductase, putative, expressed	12.2023	12.1827	ns		12.1427	12.2173	ns		12.1743	12.188	ns
	LOC_Os01g31800	histone H2A, putative, expressed	12.6287	12.984	ns		12.535	13.0387	ns		12.271	13.0553	-0.784333	down
	LOC_Os01g31810	expressed protein	11.8943	11.9487	ns		11.8007	11.9217	ns		11.8953	11.9667	ns
	LOC_Os01g41610	hydrogen-transporting ATP synthase, rotational mechanism, putative, expressed	10.9127	11.1677	ns		10.7667	11.091	-0.324333		10.7057	11.1747	-0.469
	LOC_Os01g41630	serine/threonine protein phosphatase 2A 55 kDa regulatory subunit Bbeta isoform, putative, expressed	13.0717	12.8333	ns		12.9757	12.837	ns		13.036	12.797	ns
	LOC_Os01g41640	expressed protein	11.9503	12.064	ns		11.809	12.0447	ns		11.931	12.0663	ns
	LOC_Os01g41650	pentatricopeptide repeat protein PPR986-12, putative, expressed	10.5833	10.5893	ns		10.713	10.6827	ns		10.8653	10.7233	ns
	LOC_Os01g41660	phosphoethanolamine/phosphocholine phosphatase, putative, expressed	9.729	9.76767	ns		10.5687	9.73667	ns		10.5163	9.77567	0.740667	up
	LOC_Os01g41710	chlorophyll a-b binding protein 2, chloroplast precursor, putative, expressed	17.127	17.8337	-0.706667	down	16.986	17.8493	ns		16.487	18.0087	-1.52167	down
	LOC_Os01g41720	conserved hypothetical protein	7.091	7.076	ns		6.98667	7.1	ns		6.959	7.07867	ns
	LOC_Os01g41730	receptor-like protein kinase 3, putative, expressed	9.85433	11.074	-1.21967	down	9.737	11.0227	-1.28567	down	8.958	10.9547	-1.99667	down
	LOC_Os01g32259	expressed protein	10.946	11.1137	ns		10.6147	11.0467	ns		10.6883	11.07	ns
	LOC_Os01g32280	transmembrane protein 19, putative, expressed	12.6057	12.3393	ns		12.6927	12.378	ns		12.7353	12.414	ns
	LOC_Os01g32300	expressed protein	12.3343	12.3907	ns		12.3043	12.403	ns		12.398	12.311	ns
	LOC_Os01g32330	farnesylated protein 2, putative, expressed	14.963	15.0573	ns		14.8843	15.037	ns		14.682	15.0573	-0.375333
	LOC_Os01g32350	ATP-dependent Clp protease proteolytic subunit 1, putative, expressed	11.4257	11.2123	ns		11.377	11.25	ns		11.484	11.2287	ns
	LOC_Os01g32364	non-cyanogenic beta-glucosidase precursor, putative, expressed	11.6237	11.6147	ns		11.8477	11.5647	ns		11.718	11.5883	ns
	LOC_Os01g32380	expressed protein	11.0797	10.757	ns		11.96	10.8207	1.13933	up	12.2843	10.842	ns
	LOC_Os01g32439	expressed protein	10.3533	10.453	ns		10.4737	10.4763	ns		10.4357	10.4643	ns
	LOC_Os01g11900	hhH-GPD superfamily base excision DNA repair protein, expressed	12.8953	13.073	ns		12.961	13.067	ns		12.827	13.036	ns
	LOC_Os01g11910	DNA binding protein, putative, expressed	6.71067	6.384	ns		7.17433	6.42333	0.751	up	8.05567	6.453	1.60267	up
	LOC_Os01g11946	ATPase, coupled to transmembrane movement of substances, putative, expressed	13.2427	13.4747	ns		13.199	13.498	ns		13.2393	13.462	ns
	LOC_Os01g11952	histone-lysine N-methyltransferase ATX5, putative, expressed	11.825	11.826	ns		11.664	11.828	ns		11.6203	11.8403	ns
	LOC_Os01g11960	histone-lysine N-methyltransferase ATX5, putative, expressed	10.5777	10.2923	ns		10.5337	10.27	ns		10.6667	10.279	ns
	LOC_Os01g11980	SFT2 domain containing 2, putative, expressed	9.34333	9.39867	ns		9.17033	9.369	ns		9.14367	9.39233	ns
	LOC_Os01g11990	expressed protein	6.21267	5.935	ns		5.76533	5.96267	ns		5.89867	6.01	ns
	LOC_Os01g12000	expressed protein	8.85	8.557	ns		8.238	8.56567	ns		9.01967	8.54333	ns
	LOC_Os01g20110	expressed protein	8.682	9.269	-0.587	down	8.59333	9.281	-0.687667	down	8.43567	9.239	ns
	LOC_Os01g20120	expressed protein	12.5297	12.487	ns		12.069	12.4763	-0.407333		12.074	12.4917	ns
	LOC_Os01g20140	latency associated nuclear antigen, putative	8.50233	8.21967	ns		8.733	8.501	ns		9.10933	8.839	ns
	LOC_Os01g20160	cation transporter HKT8, putative, expressed	7.176	7.60467	-0.428667		7.06833	7.56667	ns		6.79167	7.48633	-0.694667	down
	LOC_Os01g20770	hypothetical protein	7.97433	7.82867	ns		8.07033	7.922	ns		8.20267	7.979	ns
	LOC_Os01g21034	pectinesterase-2 precursor, putative, expressed	10.8833	12.438	-1.55467	down	10.2863	12.4397	-2.15333	down	8.85433	12.423	-3.56867	down
	LOC_Os01g21120	ethylene-responsive factor-like protein 1, putative, expressed	10.331	9.93233	ns		10.8003	9.99067	ns		11.8507	9.98767	1.863	up
	LOC_Os01g21160	dihydrolipoyllysine-residue acetyltransferase component of pyruvatedehydrogenase complex, putative, expressed	12.008	12.173	ns		12.3137	12.1977	ns		12.6427	12.152	ns
	LOC_Os01g21180	ligatin, putative, expressed	11.8583	11.8197	ns		11.7883	11.8443	ns		11.919	11.8517	ns
	LOC_Os01g21190	SWIM zinc finger family protein	7.90267	7.54633	ns		7.48933	7.13967	ns		7.66133	7.24267	ns
	LOC_Os01g21250	protein induced upon tuberization, putative, expressed	16.5973	16.6353	ns		16.8963	16.5657	ns		16.9753	16.544	ns
	LOC_Os01g33540	transposon protein, putative, unclassified, expressed	13.0927	13.199	ns		12.998	13.2497	ns		12.9357	13.2193	ns
	LOC_Os01g33684	disease resistance RPP13-like protein 1, putative, expressed	10.369	10.4473	ns		10.3407	10.4237	ns		10.3407	10.39	ns
	LOC_Os01g33710	expressed protein	7.56733	7.541	ns		7.058	7.55167	-0.493667		7.31167	7.548	ns
	R01-TIGRv4S1-000795F		8.83533	8.79567	ns		8.67467	8.77567	ns		8.84667	8.79267	ns
	LOC_Os01g33784	carboxylic ester hydrolase/ lipase, putative, expressed	11.1687	11.2247	ns		11.193	11.1937	ns		11.2837	11.2297	ns
	LOC_Os01g33800	heat shock protein binding protein, putative, expressed	11.705	11.7117	ns		11.6887	11.7027	ns		11.8313	11.6833	ns
	LOC_Os01g33960	conserved hypothetical protein	11.9887	12.052	ns		12.1383	12.0937	ns		12.0063	12.0487	ns
	R01-TIGRv4S1-000802R		9.148	7.01767	2.13033	up	8.83067	7.07167	1.759	up	9.462	7.05667	2.40533	up
	LOC_Os01g16090	RNA binding protein, putative, expressed	12.5963	12.4207	ns		12.658	12.424	ns		12.9107	12.398	0.512667
	LOC_Os01g16110	la domain containing protein, expressed	8.20733	7.99933	ns		8.15967	7.985	ns		8.45433	8.04733	ns
	LOC_Os01g16120	zinc finger, C3HC4 type family protein, expressed	11.1433	11.8517	-0.708333	down	11.2307	11.8963	ns		10.076	11.8863	-1.81033	down
	LOC_Os01g16124	retrotransposon protein, putative, unclassified, expressed	9.60167	9.69833	ns		9.24033	9.69867	ns		9.322	9.66467	ns
	LOC_Os01g16140	expressed protein	10.278	10.9073	ns		11.014	10.9893	ns		11.9463	11.081	ns
	LOC_Os01g16146	phenazine biosynthesis protein, putative, expressed	12.1807	12.172	ns		13.0487	12.174	0.874667	up	13.3163	12.2247	ns
	LOC_Os01g16152	peroxiredoxin-5, mitochondrial precursor, putative, expressed	12.7393	12.9437	ns		12.6513	12.9417	ns		12.5877	12.9507	ns
	LOC_Os01g16170	PQ loop repeat family protein, expressed	14.6257	14.689	ns		14.2957	14.7173	ns		14.187	14.7177	-0.530667
	R01-TIGRv4S1-000511R		10.6547	10.587	ns		10.672	10.5837	ns		11.092	10.631	ns
	LOC_Os01g16180	MT-A70 family protein, expressed	13.131	12.9383	ns		13.017	12.9413	ns		13.1163	12.9313	ns
	LOC_Os01g09120	signal transducer/ two-component sensor molecule, putative, expressed	13.45	13.1827	ns		13.6063	13.1577	ns		13.6063	13.1397	ns
	LOC_Os01g09180	transposon protein, putative, unclassified	7.254	6.52767	ns		7.24367	6.47133	ns		7.27433	6.54333	ns
	LOC_Os01g09200	serine/threonine-protein kinase 38, putative, expressed	11.903	11.8063	ns		12.1397	11.8223	ns		12.0873	11.8033	ns
	LOC_Os01g09220	transposon protein, putative, CACTA, En/Spm sub-class, expressed	16.1627	14.4967	1.666	up	15.3177	14.564	ns		14.1167	14.6153	ns
	LOC_Os01g09230	expressed protein	8.526	8.192	ns		8.71	8.118	ns		8.97933	8.158	0.821333	up
	LOC_Os01g09246	expressed protein	12.4487	12.4133	ns		12.4737	12.384	ns		12.654	12.4007	ns
	LOC_Os01g09252	myosin heavy chain kinase B, putative, expressed	11.9857	11.812	ns		11.8087	11.8477	ns		11.8677	11.8167	ns
	LOC_Os01g11150	gibberellin 2-beta-dioxygenase, putative, expressed	6.41467	6.09867	ns		7.98833	5.985	2.00333	up	8.121	6.097	ns
	LOC_Os01g11160	cationic amino acid transporter 4, putative, expressed	13.0543	12.958	ns		13.781	12.906	0.875	up	14.0453	12.9467	ns
	LOC_Os01g11210	expressed protein	6.04133	7.90433	-1.863	down	5.825	7.861	-2.036	down	4.2	7.859	-3.659	down
	LOC_Os01g11220	EMB2756, putative, expressed	6.49067	7.78933	-1.29867	down	6.325	7.873	-1.548	down	5.07867	7.823	-2.74433	down
	LOC_Os01g11230	heme-binding protein 2, putative, expressed	13.5183	13.6637	ns		13.385	13.6777	ns		13.408	13.645	ns
	LOC_Os01g11240	expressed protein	13.326	13.3137	ns		13.066	13.3497	ns		13.2717	13.292	ns
	LOC_Os01g11250	potassium channel KAT1, putative, expressed	9.55767	9.552	ns		9.35433	9.56167	ns		9.42133	9.51733	ns
	LOC_Os01g11260	phospho-N-acetylmuramoyl-pentapeptide-transferase, putative, expressed	9.63467	9.67067	ns		9.42533	9.72467	ns		9.24867	9.74033	-0.491667
	LOC_Os01g11270	cytochrome P450 monooxygenase CYP710A, putative, expressed	7.68333	7.50333	ns		6.92967	7.47433	ns		6.51333	7.329	-0.815667	down
	LOC_Os01g11810	expressed protein	11.066	11.4757	ns		10.841	11.5107	-0.669667	down	10.0123	11.5107	-1.49833	down
	LOC_Os01g11820	expressed protein	13.0743	12.911	ns		13.2777	12.9233	ns		13.1633	12.9073	ns
	LOC_Os01g11830	caricain precursor, putative, expressed	9.776	10.0863	ns		9.40067	10.1507	ns		9.84167	10.254	ns
	LOC_Os01g11860	4-methyl-5-thiazole monophosphate biosynthesis protein, putative, expressed	12.037	11.6183	ns		12.0667	11.6317	ns		12.8487	11.668	1.18067	up
	LOC_Os01g11880	4-methyl-5-thiazole monophosphate biosynthesis protein, putative, expressed	9.535	9.59933	ns		9.455	9.616	ns		9.65167	9.609	ns
	LOC_Os01g16880	expressed protein	8.47333	7.90533	0.568		8.14833	7.83433	ns		8.23267	7.799	ns
	LOC_Os01g16890	60S ribosomal protein L30, putative, expressed	13.4147	13.0607	ns		13.3703	13.0587	ns		13.2853	13.0177	ns
	LOC_Os01g16900	3-isopropylmalate dehydrogenase, chloroplast precursor, putative, expressed	13.3773	13.324	ns		13.441	13.3423	ns		13.64	13.3847	ns
	LOC_Os01g16910	mitochondrial import receptor subunit TOM40 homolog 1, putative, expressed	8.84	8.79567	ns		8.86367	8.74133	ns		9.20467	8.75867	ns
	LOC_Os01g16920	embryonic protein DC-8, putative, expressed	5.91833	6.69467	ns		6.77033	6.66933	ns		8.66233	7.02567	1.63667	up
	LOC_Os01g16930	presenilin, putative, expressed	11.3857	11.0407	ns		11.6747	11.0727	0.602	up	11.7167	11.0733	ns
	LOC_Os01g16940	histidine biosynthesis bifunctional protein hisIE, chloroplast precursor, putative, expressed	11.9497	11.888	ns		11.9653	11.8683	ns		11.957	11.8967	ns
	LOC_Os01g16950	protein binding protein, putative, expressed	11.9657	11.628	ns		11.887	11.6553	ns		11.861	11.6727	ns
	LOC_Os01g16960	pyruvate kinase, cytosolic isozyme, putative, expressed	11.538	11.3843	ns		11.7953	11.388	ns		11.95	11.4533	ns
	LOC_Os01g16970	protein kinase C substrate 80K-H, putative, expressed	9.274	9.281	ns		9.115	9.22533	ns		9.13533	9.12033	ns
	LOC_Os01g16980	expressed protein	11.237	12.049	-0.812	down	11.2003	12.021	ns		10.9817	12.0233	-1.04167	down
	LOC_Os01g17010	phospholipid-transporting ATPase 1, putative, expressed	12.2973	12.3263	ns		12.273	12.327	ns		12.2057	12.2997	ns
	LOC_Os01g17020	expressed protein	9.69067	9.64867	ns		9.259	9.50367	ns		9.36933	9.655	ns
	LOC_Os01g17040	chaperone protein dnaJ 72, putative, expressed	9.06967	8.84833	ns		9.17533	8.82233	0.353		9.33267	8.792	0.540667
	LOC_Os01g17050	VQ, putative, expressed	15.155	14.1917	0.963333	up	13.9767	14.0933	ns		13.2277	14.0567	ns
	LOC_Os01g17060	expressed protein	10.929	10.8057	ns		10.8693	10.8233	ns		10.856	10.81	ns
	LOC_Os01g17070	expressed protein	8.47133	8.24833	ns		8.474	8.27767	ns		8.57467	8.23167	ns
	LOC_Os01g17150	50S ribosomal protein L40, chloroplast precursor, putative, expressed	13.8573	14.2313	ns		13.6663	14.2717	-0.605333	down	13.5457	14.3543	-0.808667	down
	LOC_Os01g17160	palmitoyltransferase ZDHHC9, putative, expressed	7.91267	7.88633	ns		7.52433	7.85967	ns		7.51267	7.91667	ns
	LOC_Os01g17170	magnesium-protoporphyrin IX monomethyl ester cyclase,chloroplast precursor, putative, expressed	13.0117	13.054	ns		12.6157	13.0333	ns		12.2593	13.0363	ns
	LOC_Os01g17180	COP9 signalosome complex subunit 2, putative, expressed	10.4137	10.4773	ns		10.3087	10.479	ns		10.5967	10.4457	ns
	LOC_Os01g17190	calmodulin, putative, expressed	14.1817	14.1493	ns		14.1837	14.148	ns		14.366	14.1583	ns
	LOC_Os01g17214	carbohydrate transporter/ sugar porter/ transporter, putative, expressed	12.2087	12.0973	ns		12.0907	12.094	ns		12.2693	12.07	ns
	LOC_Os01g17240	sialin, putative, expressed	14.3143	14.0477	ns		14.2227	14.0367	ns		14.2757	14.001	ns
	LOC_Os01g17250	BRASSINOSTEROID INSENSITIVE 1-associated receptor kinase 1 precursor, putative, expressed	12.0867	11.8093	ns		11.922	11.7813	ns		11.9033	11.8363	ns
	LOC_Os01g17260	transcription factor HBP-1b, putative, expressed	11.626	11.513	ns		11.353	11.4903	ns		11.2787	11.4997	ns
	LOC_Os01g17279	histone mRNA exonuclease 1, putative, expressed	12.286	12.0783	ns		12.3537	12.0883	ns		12.4657	12.0883	ns
	LOC_Os01g17310	retrotransposon protein, putative, unclassified	8.885	8.612	ns		8.89267	8.561	ns		8.804	8.51533	ns
	LOC_Os01g17320	DNA-binding protein, putative, expressed	7.37433	7.241	ns		7.45067	7.358	ns		7.57167	7.29	ns
	LOC_Os01g17390	cyclin-like F-box, putative, expressed	12.948	13.0763	ns		12.5027	13.0727	-0.57		12.3223	13.0927	-0.770333	down
	LOC_Os01g17396	expressed protein	13.2957	13.255	ns		12.7417	13.2467	ns		12.642	13.2777	-0.635667	down
	LOC_Os01g17402	cyclin-A2, putative, expressed	6.74633	7.208	-0.461667		6.066	7.16633	ns		5.55933	7.07267	-1.51333	down
	LOC_Os01g17420	conserved hypothetical protein	8.36067	8.36	ns		8.18767	8.441	ns		8.02	8.249	ns
	LOC_Os01g17430	coatomer subunit beta, putative, expressed	11.9697	11.8167	ns		11.9957	11.822	ns		12.0973	11.801	ns
	LOC_Os01g17470	blue copper protein precursor, putative, expressed	12.727	13.634	-0.907	down	12.6843	13.615	-0.930667	down	10.7697	13.634	-2.86433	down
	LOC_Os01g31680	expressed protein	15.0593	15.067	ns		14.9057	15.0717	ns		15.0793	15.0637	ns
	LOC_Os01g15220	expressed protein	6.28	6.43567	ns		5.975	6.43833	-0.463333		6.18367	6.35033	ns
	LOC_Os01g15229	hypothetical protein	10.3107	9.85167	ns		5.85767	6.322	ns		6.01267	6.13033	ns
	LOC_Os01g15250	expressed protein	6.36367	5.77867	0.585		7.07933	5.78567	1.29367	up	7.408	5.80333	1.60467	up
	LOC_Os01g15260	dynein light chain LC6, flagellar outer arm, putative, expressed	13.0643	12.9947	ns		13.1657	12.9547	ns		13.3013	12.985	ns
	LOC_Os01g15270	expressed protein	16.561	15.814	0.747	up	16.904	15.6183	1.28567	up	17.3797	15.4903	1.88933	up
	LOC_Os01g15290	50S ribosomal protein L18, putative, expressed	12.6683	12.4573	ns		12.6993	12.4547	ns		12.7207	12.4683	ns
	LOC_Os01g15310	U6 snRNA-associated Sm-like protein LSm4, putative, expressed	13.673	13.4407	ns		13.5877	13.427	ns		13.5537	13.4343	ns
	LOC_Os01g12190	expressed protein	12.6443	12.7537	ns		12.872	12.771	ns		13.0857	12.79	ns
	LOC_Os01g12200	expressed protein	13.6663	13.3957	ns		13.5863	13.3907	ns		13.7933	13.357	0.436333
	LOC_Os01g12210	ALMT1, putative, expressed	10.0723	10.424	-0.351667		9.79133	10.4433	-0.652	down	9.802	10.379	-0.577
	R01-TIGRv4S1-000355F		12.2493	12.5363	ns		11.961	12.5397	-0.578667		11.8577	12.506	ns
	LOC_Os01g12230	peptidase C45, acyl-coenzyme A/6-aminopenicillanic acid acyl-transferase, putative, expressed	8.824	9.10067	ns		8.72	9.12433	ns		8.646	9.129	ns
	LOC_Os01g12260	vacuolar ATP synthase subunit E, putative, expressed	8.614	8.67467	ns		8.58733	8.67333	ns		8.74333	8.682	ns
	LOC_Os01g12270	hypothetical protein	14.797	14.7867	ns		15.0413	14.757	ns		15.087	14.7353	ns
	LOC_Os01g12280	protein dimerization, putative, expressed	9.973	9.95633	ns		9.98433	9.91033	ns		10.1197	9.94467	ns
	LOC_Os01g12290	ATP binding protein, putative	7.213	6.99667	ns		7.495	6.95967	0.535333		7.971	7.11533	0.855667	up
	LOC_Os01g12304	esterase precursor, putative, expressed	7.18267	7.28833	ns		6.843	7.346	-0.503		7.186	7.332	ns
	LOC_Os01g12310	histone deacetylase, putative	7.00767	7.18533	ns		6.68533	7.21033	-0.525		6.824	7.165	ns
	LOC_Os01g12320	alpha-L-fucosidase 2 precursor, putative, expressed	13.014	13.0993	ns		12.68	13.0887	ns		12.2953	13.0407	-0.745333	down
	LOC_Os01g12381	esterase precursor, putative, expressed	8.41833	8.38533	ns		8.252	8.504	ns		8.83267	8.49733	ns
	LOC_Os01g12390	ATP binding protein, putative, expressed	12.6783	12.8217	ns		12.2	12.8197	-0.619667	down	11.998	12.784	-0.786	down
	LOC_Os01g12400	ATP binding protein, putative, expressed	10.691	10.7943	ns		10.522	10.7663	ns		10.6263	10.7	ns
	LOC_Os01g12410	receptor-like protein kinase, putative	9.534	9.49867	ns		9.4	9.506	ns		9.54867	9.49467	ns
	LOC_Os01g12420	receptor-like protein kinase, putative, expressed	8.07767	8.05333	ns		7.819	8.07933	ns		8.831	8.07	ns
	LOC_Os01g12430	receptor-like protein kinase, putative, expressed	5.171	4.638	ns		5.31533	4.65067	ns		6.87867	4.687	2.19167	up
	LOC_Os01g12440	ap2 domain protein, putative, expressed	9.188	8.85767	ns		8.75033	8.84	ns		8.83933	8.812	ns
	LOC_Os01g12460	expressed protein	7.12167	7.349	ns		7.229	7.28967	ns		7.42333	7.31933	ns
	LOC_Os01g12464	CHCH domain containing protein, expressed	8.69567	8.23733	ns		8.633	8.248	ns		8.97567	8.31267	ns
	LOC_Os01g12470	mitochondrial carrier protein CGI-69, putative, expressed	9.86533	9.703	ns		9.94367	9.695	ns		10.1667	9.671	ns
	LOC_Os01g12480	expressed protein	11.4277	11.3767	ns		11.3537	11.3223	ns		11.4937	11.371	ns
	LOC_Os01g12490	disulfide oxidoreductase/ monooxygenase/ oxidoreductase, putative, expressed	9.478	9.44067	ns		8.57267	9.36833	-0.795667	down	8.53667	9.35667	-0.82	down
	LOC_Os01g12520	mitochondrial carnitine/acylcarnitine carrier-like protein, putative, expressed	7.679	7.97567	ns		8.15367	8.19867	ns		9.00967	8.215	0.794667	up
	LOC_Os01g12530	smr domain containing protein, expressed	13.0033	12.8493	ns		12.9313	12.8743	ns		12.9543	12.8353	ns
	LOC_Os01g12540	GTP-binding protein engA, putative, expressed	10.0117	9.88333	ns		9.94833	9.87067	ns		10.074	9.914	ns
	LOC_Os01g12550	expressed protein	10.491	10.348	ns		10.2663	10.2993	ns		10.265	10.2853	ns
	LOC_Os01g12560	3-methyl-2-oxobutanoate hydroxymethyltransferase, putative, expressed	10.12	9.97	ns		9.938	9.98533	ns		10.0773	9.99367	ns
	LOC_Os01g12640	expressed protein	9.57333	9.99067	ns		9.52433	9.99633	ns		7.92867	9.85367	-1.925	down
	LOC_Os01g12650	seed maturation protein, putative, expressed	11.857	12.122	ns		11.9153	12.132	ns		11.5507	12.1317	ns
	LOC_Os01g12660	ATP binding protein, putative, expressed	7.757	6.96533	ns		7.72733	6.96267	ns		7.34667	6.78933	ns
	LOC_Os01g12670	expressed protein	10.0327	10.01	ns		9.981	9.99367	ns		10.0743	9.986	ns
	LOC_Os01g12690	plant-specific domain TIGR01568 family protein, expressed	7.141	6.489	ns		6.30467	6.469	ns		3.937	6.49267	-2.55567	down
	LOC_Os01g12710	oxidoreductase, putative, expressed	10.854	10.911	ns		11.1177	10.972	ns		11.4553	10.9917	ns
	LOC_Os01g12720	receptor protein kinase PERK1, putative, expressed	8.85533	8.79333	ns		8.85867	8.74067	ns		9.26533	8.82133	0.444
	LOC_Os01g12730	ras-related protein Rab7, putative, expressed	14.6123	14.574	ns		14.6057	14.4817	ns		14.7407	14.5243	ns
	LOC_Os01g12740	cytochrome P450 71A1, putative, expressed	9.18	9.14767	ns		9.08733	9.128	ns		9.218	9.112	ns
	LOC_Os01g12750	cytochrome P450 71A4, putative, expressed	14.243	13.846	ns		14.2027	13.9023	ns		14.2587	13.9037	ns
	LOC_Os01g12760	cytochrome P450 71A6, putative, expressed	10.2397	10.5597	ns		10.6227	10.5547	ns		10.8367	10.545	ns
	LOC_Os01g12770	cytochrome P450 71A26, putative, expressed	10.3717	10.5067	ns		10.0797	10.5203	ns		9.86867	10.4847	-0.616	down
	LOC_Os01g12800	mpv17 protein, putative, expressed	11.936	11.959	ns		11.813	11.9397	ns		11.8123	11.9747	ns
	LOC_Os01g12810	leaf protein, putative, expressed	13.2893	13.3633	ns		12.9603	13.336	ns		12.678	13.3287	-0.650667	down
	LOC_Os01g12820	harpin-induced protein, putative, expressed	7.80433	7.861	ns		8.00633	7.92967	ns		8.72	7.99067	0.729333	up
	LOC_Os01g12830	glyoxylate reductase, putative, expressed	13.0297	13.197	ns		12.9123	13.261	ns		12.59	13.2873	-0.697333	down
	LOC_Os01g12840	expressed protein	11.1783	11.38	ns		11.047	11.3863	-0.339333		10.8153	11.3613	-0.546
	LOC_Os01g12870	eukaryotic translation initiation factor 3 subunit 6-interacting protein, putative, expressed	9.49367	9.42833	ns		9.50167	9.40833	ns		9.79	9.36933	0.420667
	LOC_Os01g12880	VHS and GAT domain protein, putative, expressed	10.5713	10.7173	ns		10.5887	10.727	ns		10.624	10.7803	ns
	LOC_Os01g12890	expressed protein	7.28567	7.22367	ns		6.89367	7.11433	ns		6.86967	7.09767	ns
	LOC_Os01g12900	rac-like GTP-binding protein 2, putative, expressed	9.575	9.78267	ns		9.145	9.76667	ns		8.80867	9.70467	-0.896	down
	LOC_Os01g12910	thioesterase family protein, expressed	11.5563	11.571	ns		11.4657	11.575	ns		11.595	11.596	ns
	LOC_Os01g12920	thioesterase family protein, expressed	11.799	12.0373	ns		11.8457	12.0167	ns		11.9223	12.05	ns
	LOC_Os01g12950	ubiquitin-conjugating enzyme, putative, expressed	7.69933	7.85233	ns		7.67467	7.84833	ns		7.47067	7.866	-0.395333
	LOC_Os01g13000	helix-loop-helix DNA-binding, putative, expressed	10.4403	9.93367	0.506667		10.4333	9.91367	0.519667		10.5763	9.89433	0.682	up
	LOC_Os01g13060	casein kinase I isoform delta-like, putative, expressed	9.41767	9.51933	ns		9.65967	9.546	ns		9.912	9.548	ns
	LOC_Os01g13070	expressed protein	8.79533	8.975	ns		9.04033	9.006	ns		9.02867	8.974	ns
	LOC_Os01g13080	60S acidic ribosomal protein P3, putative, expressed	10.3713	10.373	ns		10.3367	10.3263	ns		10.3177	10.3163	ns
	LOC_Os01g13090	nucleic acid binding protein, putative, expressed	12.6437	12.3497	ns		12.5537	12.2913	ns		12.4323	12.264	ns
	LOC_Os01g13100	nucleic acid binding protein, putative, expressed	11.556	11.4973	ns		11.4633	11.4977	ns		11.4493	11.499	ns
	LOC_Os01g13120	aquaporin TIP4.1, putative, expressed	7.566	7.59367	ns		7.00667	7.60567	ns		6.939	7.581	ns
	LOC_Os01g13130	aquaporin TIP4.1, putative, expressed	11.0437	10.999	ns		10.564	10.9517	ns		10.702	10.99	ns
	LOC_Os01g13150	metallo-beta-lactamase superfamily protein, expressed	11.1363	11.2007	ns		11.2197	11.227	ns		11.3237	11.2047	ns
	LOC_Os01g13160	expressed protein	9.34733	9.383	ns		9.132	9.31633	ns		9.19033	9.39933	ns
	LOC_Os01g13170	ubiquitin-conjugating enzyme E2, putative, expressed	12.3467	11.8093	0.537333		12.581	11.819	0.762	up	12.7383	11.7953	0.943	up
	LOC_Os01g13190	histidinol dehydrogenase, chloroplast precursor, putative, expressed	12.1653	12.1487	ns		12.1657	12.1247	ns		12.2943	12.1217	ns
	LOC_Os01g13200	KOB1, putative, expressed	11.939	12.0987	ns		11.8703	12.1003	ns		11.8333	12.1317	ns
	LOC_Os01g13210	DREPP4 protein, putative, expressed	14.291	14.5873	ns		14.1153	14.5553	ns		13.612	14.5567	-0.944667	down
	LOC_Os01g13250	expressed protein	10.7513	10.669	ns		10.6423	10.662	ns		10.722	10.6777	ns
	LOC_Os01g13260	cyclin-A2, putative, expressed	8.70133	8.64133	ns		8.346	8.624	ns		8.26533	8.63833	ns
	LOC_Os01g13280	baculoviral IAP repeat-containing protein 6, putative, expressed	9.21267	8.856	ns		9.26167	8.80133	ns		9.69933	8.78433	0.915	up
	LOC_Os01g13300	B3 DNA binding domain containing protein, expressed	9.08367	8.831	ns		8.69633	8.807	ns		8.805	8.851	ns
	LOC_Os01g13320	pectinesterase-2 precursor, putative, expressed	10.969	11.166	ns		10.68	11.155	ns		10.379	11.137	-0.758	down
	LOC_Os01g13340	harpin-induced protein, putative, expressed	10.854	10.9083	ns		10.6853	10.868	ns		9.90567	10.8963	-0.990667	down
	LOC_Os01g13350	25.3 kDa vesicle transport protein, putative, expressed	8.21733	8.18733	ns		7.94567	8.169	ns		7.91433	8.181	ns
	LOC_Os01g13370	ubiquitin ligase SINAT3, putative, expressed	13.2173	13.114	ns		13.561	13.1023	0.458667		13.4557	13.113	ns
	LOC_Os01g13390	expressed protein	12.3457	12.5467	ns		12.152	12.5317	ns		12.1473	12.545	ns
	LOC_Os01g13404	expressed protein	9.532	9.57467	ns		9.082	9.54267	ns		9.05233	9.55667	ns
	LOC_Os01g13420	heme-binding protein 2, putative, expressed	11.644	11.5127	ns		11.444	11.5203	ns		11.5187	11.4773	ns
	LOC_Os01g13430	importin-alpha re-exporter, putative, expressed	10.663	10.365	ns		10.495	10.3663	ns		10.5297	10.3143	ns
	LOC_Os01g13460	helix-loop-helix DNA-binding domain containing protein, expressed	13.871	13.616	ns		13.9827	13.53	0.452667		14.0217	13.5477	0.474
	LOC_Os01g13470	nucleic acid binding protein, putative, expressed	11.6557	11.3227	ns		11.6617	11.3523	ns		11.7983	11.318	0.480333
	LOC_Os01g13480	electron transporter/ thiol-disulfide exchange intermediate, putative, expressed	15.5167	15.738	ns		15.2323	15.7433	-0.511		15.2747	15.7243	-0.449667
	LOC_Os01g13490	expressed protein	9.32067	9.31167	ns		9.192	9.32933	ns		9.339	9.39533	ns
	LOC_Os01g13520	auxin response factor 9, putative, expressed	11.1163	11.2953	ns		10.9513	11.2507	ns		10.4307	11.3013	-0.870667	down
	LOC_Os01g13530	protein ABIL1, putative, expressed	6.45867	6.592	ns		5.81533	6.60067	-0.785333	down	4.91867	6.624	-1.70533	down
	LOC_Os01g13540	NIN-like protein 1, putative, expressed	14.717	14.8363	ns		14.6013	14.9417	ns		14.4997	14.9307	-0.431
	LOC_Os01g13550	beta-amylase, putative, expressed	12.3493	12.119	ns		12.3057	12.176	ns		12.3897	12.1707	ns
	LOC_Os01g13570	phosphoglycerate mutase gpmB, putative, expressed	12.832	12.699	ns		12.6717	12.7057	ns		12.6773	12.7587	ns
	LOC_Os01g14370	histone acetyltransferase/ protein binding protein, putative, expressed	12.487	12.529	ns		12.4817	12.5217	ns		12.5127	12.5067	ns
	LOC_Os01g14410	early light-induced protein, chloroplast precursor, putative, expressed	14.9487	14.292	ns		14.5967	14.1157	ns		15.0863	14.2903	ns
	LOC_Os01g14420	RWP-RK domain containing protein, expressed	11.465	11.387	ns		11.448	11.348	ns		11.6933	11.3637	ns
	LOC_Os01g14430	DNA binding protein, putative, expressed	8.10267	7.722	ns		8.606	7.66	0.946	up	9.05433	7.73067	1.32367	up
	LOC_Os01g14440	OsWRKY1v2 - Superfamily of rice TFs having WRKY and zinc finger domains, expressed	12.6107	11.834	0.776667	up	13.8303	11.8393	1.991	up	14.0247	11.8133	2.21133	up
	LOC_Os01g14490	retrotransposon protein, putative, unclassified	6.44833	6.87933	-0.431		6.50933	6.842	ns		6.43867	6.95267	ns
	LOC_Os01g14510	BRASSINOSTEROID INSENSITIVE 1 precursor, putative, expressed	10.0753	10.045	ns		9.90033	10.0647	ns		9.90567	10.0013	ns
	LOC_Os01g14514	expressed protein	11.5793	11.835	ns		11.8477	11.9103	ns		11.89	11.9687	ns
	LOC_Os01g14520	inner membrane transport protein, putative, expressed	7.44967	7.549	ns		7.34333	7.48633	ns		6.73933	7.47933	-0.74	down
	LOC_Os01g14530	ABA induced plasma membrane protein PM 19, putative, expressed	6.71067	8.48433	-1.77367	down	6.80633	8.42867	-1.62233	down	5.963	8.35967	-2.39667	down
	LOC_Os01g14550	pathogen-related protein, putative, expressed	6.77967	7.268	ns		6.479	7.287	ns		6.50667	7.286	ns
	LOC_Os01g14580	isocitrate dehydrogenase, putative, expressed	10.2587	10.3937	ns		10.4127	10.3593	ns		10.4733	10.2717	ns
	LOC_Os01g14590	pathogen-related protein, putative, expressed	8.84533	9.027	ns		9.827	9.356	ns		10.3093	9.52167	0.787667	up
	LOC_Os01g14610	DNA replication complex GINS protein PSF2, putative, expressed	10.9783	10.8783	ns		10.941	10.8433	ns		11.07	10.8237	ns
	LOC_Os01g14630	geranylgeranyl pyrophosphate synthetase 1, chloroplast precursor, putative, expressed	13.264	13.1173	ns		14.6407	13.1027	1.538	up	14.3627	13.1023	1.26033	up
	LOC_Os01g14640	hypothetical protein	10.462	10.638	ns		10.2193	10.624	ns		9.91067	10.603	-0.692333	down
	LOC_Os01g14660	alpha-expansin 4 precursor, putative, expressed	7.85967	8.375	ns		7.64667	8.35	ns		5.09933	8.24633	-3.147	down
	LOC_Os01g14670	nectarin-1 precursor, putative, expressed	14.2343	15.3477	-1.11333	down	13.8723	15.3667	-1.49433	down	11.81	15.5893	-3.77933	down
	LOC_Os01g14690	negatively light-regulated protein, putative, expressed	13.7913	13.7867	ns		13.8777	13.837	ns		13.8903	13.8163	ns
	LOC_Os01g14700	conserved hypothetical protein	6.82333	7.08967	ns		6.501	7.03567	-0.534667		6.59933	6.85433	ns
	LOC_Os01g18170	rhicadhesin receptor precursor, putative, expressed	9.67967	9.65667	ns		9.09	9.635	ns		8.53733	9.63867	ns
	LOC_Os01g18210	peptidyl-prolyl cis-trans isomerase, chloroplast precursor, putative, expressed	12.6527	12.9913	ns		12.6267	12.9803	-0.353667		12.572	13.019	ns
	LOC_Os01g18220	expressed protein	10.5753	10.4427	ns		11.075	10.492	ns		11.3677	10.5947	ns
	LOC_Os01g18230	FAD-linked oxidoreductase BG60, putative, expressed	8.14333	7.94033	ns		8.06	7.85033	ns		8.16867	7.91967	ns
	LOC_Os01g18240	MYB2, putative, expressed	11.8697	12.7827	-0.913	down	11.444	12.7753	-1.33133	down	9.08733	12.7953	-3.708	down
	LOC_Os01g18280	SNF7 family protein, expressed	11.4363	11.651	ns		11.3063	11.676	ns		11.0507	11.6743	-0.623667	down
	LOC_Os01g18290	basic helix-loop-helix dimerisation region bHLH, putative, expressed	13.003	13.1483	ns		13.303	13.1207	ns		13.492	13.1973	ns
	LOC_Os01g18360	OsIAA4 - Auxin-responsive Aux/IAA gene family member, expressed	8.13833	8.44233	ns		7.281	8.42167	-1.14067	down	6.78633	8.331	-1.54467	down
	R01-TIGRv4S1-000547F		11.0327	10.7877	ns		11.12	10.786	ns		11.4087	10.7423	ns
	LOC_Os01g18400	endochitinase 1 precursor, putative, expressed	10.1967	10.136	ns		10.587	10.1513	ns		10.5503	10.1277	ns
	LOC_Os01g16600	expressed protein	8.27633	8.07633	ns		8.229	8.13867	ns		8.34533	8.00167	ns
	LOC_Os01g16620	expressed protein	12.4773	12.2623	ns		12.347	12.266	ns		12.5337	12.2647	ns
	LOC_Os01g16640	deleted in split hand/splt foot protein 1, putative, expressed	12.8923	12.8957	ns		12.8293	12.9403	ns		12.8557	12.9717	ns
	LOC_Os01g16650	ubiquitin-conjugating enzyme X, putative, expressed	6.85033	7.52433	ns		7.446	7.61167	ns		5.904	7.53867	ns
	LOC_Os01g16660	transposon protein, putative, unclassified	6.629	6.41233	ns		6.47433	6.33867	ns		6.45633	6.43467	ns
	LOC_Os01g16670	BSD domain containing protein, expressed	12.3263	12.1787	ns		12.4033	12.1803	ns		12.5977	12.2033	0.394333
	LOC_Os01g16680	heat shock protein binding protein, putative, expressed	9.84267	9.855	ns		9.704	9.90033	ns		9.81133	9.90067	ns
	LOC_Os01g16714	disulfide oxidoreductase/ monooxygenase/ oxidoreductase, putative, expressed	12.1407	13.1033	-0.962667	down	11.988	13.1043	-1.11633	down	10.192	13.1007	-2.90867	down
	LOC_Os01g16750	disulfide oxidoreductase/ monooxygenase/ oxidoreductase, putative	9.38	9.205	ns		9.142	9.16467	ns		9.14833	9.128	ns
	R01-TIGRv4S1-000510F		10.315	10.5827	ns		10.3487	10.5687	ns		10.346	10.546	ns
	R01-TIGRv4S1-000513F		14.15	14.3283	ns		14.0857	14.3497	ns		13.9633	14.3113	ns
	LOC_Os01g16850	retrotransposon protein, putative, unclassified	7.86233	7.85267	ns		7.859	7.78767	ns		7.77733	7.694	ns
	LOC_Os01g16870	argonaute-like protein, putative, expressed	14.133	13.996	ns		14.101	14.0133	ns		14.253	14.0107	ns
	LOC_Os01g18050	tubulin beta-1 chain, putative, expressed	12.2363	13.0313	-0.795	down	12.055	13.0297	-0.974667	down	10.942	13.0563	-2.11433	down
	LOC_Os01g18060	expressed protein	7.29767	7.31433	ns		6.91333	7.288	ns		6.76467	7.26767	-0.503
	LOC_Os01g18070	transcription factor APFI, putative, expressed	12.905	12.932	ns		12.7767	12.9447	ns		12.7487	12.947	ns
	LOC_Os01g18080	tyrosine-protein phosphatase non-receptor type 23, putative, expressed	14.2847	14.608	ns		14.3763	14.5837	ns		14.249	14.6147	ns
	LOC_Os01g18090	expressed protein	7.05733	7.011	ns		6.888	6.94633	ns		7.28133	6.914	0.367333
	LOC_Os01g18100	rhomboid domain containing 1, putative, expressed	9.77433	9.73033	ns		10.0593	9.75633	ns		10.2943	9.76033	ns
	LOC_Os01g18110	dihydroflavonol-4-reductase, putative, expressed	6.557	7.59133	-1.03433	down	6.48567	7.56667	ns		5.66633	7.484	-1.81767	down
	LOC_Os01g18120	dihydroflavonol-4-reductase, putative, expressed	9.777	8.85933	0.917667	up	9.60733	8.789	0.818333	up	10.1377	8.81867	ns
	LOC_Os01g27510	hypothetical protein	12.107	12.163	ns		11.9947	12.198	ns		11.862	12.0473	ns
	LOC_Os01g27520	asparaginyl-tRNA synthetase, cytoplasmic 3, putative, expressed	12.5953	12.6023	ns		12.5713	12.592	ns		12.6057	12.5517	ns
	LOC_Os01g27530	expressed protein	6.24233	6.35033	ns		6.14233	6.423	ns		6.02067	6.55067	ns
	LOC_Os01g27590	transposon protein, putative, Pong sub-class, expressed	9.40367	9.17167	ns		9.25333	9.16167	ns		9.34633	9.15233	ns
	R01-TIGRv4S1-000719R		6.45	4.78033	ns		6.87533	4.48	2.39533	up	6.619	4.33733	ns
	R01-TIGRv4S1-000720R		7.12033	5.25333	1.867	up	7.55933	4.79133	2.768	up	7.245	5.00733	2.23767	up
	LOC_Os01g21450	expressed protein	14.226	14.0837	ns		14.1067	14.0893	ns		14.1887	14.081	ns
	LOC_Os01g21520	catalytic/ hydrolase, putative	9.18567	9.54867	ns		8.94333	9.491	-0.547667		8.47533	9.42767	-0.952333	down
	LOC_Os01g21560	monoglyceride lipase, putative, expressed	14.4937	14.8373	ns		14.298	14.856	-0.558		13.6537	14.8577	-1.204	down
	LOC_Os01g21580	catalytic/ hydrolase, putative	9.08633	9.456	-0.369667		8.80233	9.392	ns		8.227	9.356	-1.129	down
	R01-TIGRv4S1-000617R		7.08233	7.03233	ns		7.15467	7.06967	ns		7.107	6.965	ns
	LOC_Os01g21590	expressed protein	3.52633	3.45533	ns		5.93167	2.77167	3.16	up	7.13133	3.334	3.79733	up
	LOC_Os01g21610	chaperone-activity of bc1 complex-like, mitochondrial precursor, putative, expressed	10.4287	10.2597	ns		10.3983	10.2697	ns		10.3543	10.2937	ns
	LOC_Os01g21630	carboxylic ester hydrolase, putative, expressed	8.41267	9.66433	-1.25167	down	8.47033	9.61133	-1.141	down	8.07	9.572	-1.502	down
	LOC_Os01g21640	expressed protein	6.046	6.23833	ns		5.78033	6.29367	ns		5.92033	6.14933	ns
	LOC_Os01g36840	MORC family CW-type zinc finger 3, putative, expressed	8.79167	9.00567	ns		8.66667	8.97067	ns		8.85	8.94533	ns
	LOC_Os01g36860	ATP-dependent RNA helicase-like protein DB10, putative, expressed	12.9917	13.071	ns		12.985	13.1007	ns		13.174	13.1317	ns
	LOC_Os01g36870	PX domain containing protein, expressed	11.4627	11.4123	ns		11.2067	11.4513	ns		11.284	11.4443	ns
	LOC_Os01g36890	spliceosome RNA helicase BAT1, putative, expressed	12.638	12.589	ns		12.606	12.618	ns		12.6733	12.6277	ns
	LOC_Os01g36920	spliceosome RNA helicase BAT1, putative, expressed	13.513	13.396	ns		13.4163	13.3853	ns		13.4867	13.384	ns
	LOC_Os01g36930	ubiquitin carboxyl-terminal hydrolase 6, putative, expressed	14.2937	14.1707	ns		14.3177	14.1513	ns		14.4437	14.1483	ns
	LOC_Os01g36940	F-box domain containing protein, expressed	11.065	11.052	ns		10.933	10.9907	ns		11.034	10.96	ns
	LOC_Os01g36950	N-rich protein, putative, expressed	11.138	10.9203	ns		11.2403	10.8967	ns		11.3007	10.9277	ns
	LOC_Os01g37000	carboxyl-terminal peptidase, putative, expressed	5.198	7.01933	ns		4.643	7.01967	ns		11.4823	7.429	ns
	LOC_Os01g37040	expressed protein	15.4333	14.772	0.661333	up	14.8743	14.8533	ns		14.5197	14.8643	ns
	LOC_Os01g37050	endoribonuclease Dcr-1, putative, expressed	13.67	12.456	1.214	up	13.597	12.4293	1.16767	up	13.8307	12.4483	1.38233	up
	LOC_Os01g37090	expressed protein	7.861	7.633	ns		7.82867	7.61	ns		7.603	7.71767	ns
	LOC_Os01g37120	nucleotide binding protein, putative, expressed	7.934	8.02533	ns		7.841	7.91367	ns		7.926	7.90333	ns
	R01-TIGRv4S1-000855R		11.8213	11.8303	ns		11.6567	11.8003	ns		11.77	11.8127	ns
	LOC_Os01g37130	protein phosphatase 2C PPH1, putative, expressed	14.2437	14.051	ns		14.045	14.0587	ns		14.0843	13.9717	ns
	LOC_Os01g37140	retrotransposon protein, putative, unclassified	14.313	14.504	ns		13.802	14.546	-0.744	down	13.4737	14.5677	-1.094	down
	R01-TIGRv4S1-000856R		11.4513	11.3277	ns		11.5193	11.3337	ns		11.4887	11.347	ns
	LOC_Os01g37210	expressed protein	6.703	6.685	ns		6.14733	6.643	ns		6.48767	6.611	ns
	LOC_Os01g37260	F-box domain containing protein, expressed	9.63433	9.49067	ns		9.551	9.517	ns		9.561	9.40667	ns
	LOC_Os01g37280	expressed protein	10.1133	10.3157	ns		9.81833	10.272	ns		9.84433	10.288	ns
	LOC_Os01g37460	zinc finger protein, putative, expressed	8.56867	9.66267	-1.094	down	8.63333	9.64667	ns		7.585	9.59367	-2.00867	down
	LOC_Os01g37470	asp/Glu racemase, putative, expressed	10.33	10.1327	ns		9.99567	10.127	ns		10.1933	10.1603	ns
	LOC_Os01g37480	expressed protein	12.5497	12.6533	ns		12.415	12.69	ns		12.4007	12.6617	ns
	LOC_Os01g37490	microtubule motor, putative, expressed	7.17967	7.83867	-0.659	down	6.91	7.78367	-0.873667	down	6.19667	7.752	-1.55533	down
	LOC_Os01g37510	peptide deformylase, mitochondrial precursor, putative, expressed	6.89867	7.434	ns		6.13267	7.43267	-1.3	down	5.766	7.43767	-1.67167	down
	LOC_Os01g37560	chaperone protein dnaJ 49, putative, expressed	13.5197	13.2967	ns		13.789	13.3183	ns		13.8547	13.2817	0.573
	LOC_Os01g37590	peptide transporter PTR2, putative, expressed	13.8487	14.3323	-0.483667		13.435	14.3473	-0.912333	down	13.0617	14.4017	-1.34	down
	LOC_Os01g37630	esterase PIR7B, putative, expressed	11.7187	11.7253	ns		11.803	11.803	ns		11.923	11.844	ns
	LOC_Os01g37670	F-box domain containing protein, expressed	8.593	8.09767	0.495333		8.486	8.092	ns		8.843	8.05967	0.783333	up
	LOC_Os01g37690	vacuolar cation/proton exchanger 1a, putative, expressed	13.5127	13.5453	ns		13.3057	13.569	ns		13.3527	13.5753	ns
	LOC_Os01g42430	vacuolar ATP synthase 21 kDa proteolipid subunit, putative, expressed	13.7793	13.8757	ns		13.925	13.9663	ns		13.948	13.9663	ns
	LOC_Os01g39910	hypothetical protein	12.336	12.5153	ns		12.5423	12.6377	ns		12.6997	12.6897	ns
	LOC_Os01g39960	lycopene epsilon cyclase, chloroplast precursor, putative, expressed	12.7877	12.862	ns		12.666	12.8597	ns		12.702	12.8743	ns
	LOC_Os01g40000	expressed protein	9.631	9.25233	0.378667		9.427	9.26967	ns		9.44533	9.22767	ns
	LOC_Os01g40050	peptidyl-prolyl isomerase CWC27, putative, expressed	12.2247	12.1947	ns		12.2397	12.1407	ns		12.358	12.1587	ns
	LOC_Os01g40070	expressed protein	10.1513	9.33267	0.818667	up	10.413	9.321	ns		10.4007	9.30633	ns
	LOC_Os01g40094	protein phosphatase 2C ABI2, putative, expressed	14.438	14.3233	ns		14.7383	14.2883	ns		14.83	14.3563	ns
	LOC_Os01g40110	RNA-binding protein, putative, expressed	11.325	10.9663	ns		11.3513	10.9587	ns		11.4607	10.9337	ns
	LOC_Os01g40120	expressed protein	7.42467	7.81967	ns		7.72967	7.81933	ns		6.79767	7.76767	-0.97	down
	LOC_Os01g42460	BAH domain containing protein, expressed	11.0597	11.3393	ns		10.8583	11.321	-0.462667		10.6917	11.3777	-0.686	down
	LOC_Os01g42470	pre-mRNA-splicing factor cwc24, putative, expressed	11.3037	11.522	ns		11.2457	11.5223	ns		11.175	11.523	ns
	LOC_Os01g42480	yip1 domain family, member 1, putative, expressed	12.0153	11.9757	ns		11.903	11.9617	ns		11.962	11.984	ns
	LOC_Os01g42490	endonuclease/Exonuclease/phosphatase family protein, expressed	9.662	9.68633	ns		9.726	9.729	ns		9.84767	9.75	ns
	LOC_Os01g42500	zinc finger, C3HC4 type family protein, expressed	9.66467	9.70267	ns		9.58933	9.77633	ns		9.61667	9.77967	ns
	LOC_Os01g42510	expressed protein	10.289	10.601	ns		10.005	10.6173	ns		8.67633	10.566	-1.88967	down
	LOC_Os01g42520	expressed protein	11.1463	11.1717	ns		10.6047	11.131	ns		10.0863	11.098	-1.01167	down
	LOC_Os01g42530	GTP-binding nuclear protein Ran-2, putative, expressed	12.4317	12.1317	ns		12.498	12.0867	ns		12.5647	12.091	0.473667
	LOC_Os01g42540	ENT domain containing protein	6.657	6.811	ns		6.98933	6.992	ns		7.03833	7.05533	ns
	LOC_Os01g42550	expressed protein	8.885	8.89667	ns		8.52	8.84833	ns		8.07967	8.882	-0.802333	down
	LOC_Os01g24680	glyoxysomal fatty acid beta-oxidation multifunctional protein MFP-a, putative, expressed	12.6587	12.683	ns		12.6803	12.677	ns		12.659	12.6473	ns
	LOC_Os01g24690	60S ribosomal protein L23A, putative, expressed	12.6587	12.6597	ns		12.6497	12.653	ns		12.6643	12.6207	ns
	LOC_Os01g24710	salt stress-induced protein, putative, expressed	13.6967	14.748	-1.05133	down	14.0533	14.79	ns		15.1963	14.76	ns
	R01-TIGRv4S1-000666R		13.552	13.4363	ns		13.6343	13.4763	ns		13.535	13.466	ns
	LOC_Os01g28590	hypothetical protein	6.45167	6.577	ns		6.176	6.44867	ns		5.81333	6.20467	ns
	LOC_Os01g28680	LEC14B, putative, expressed	13.8243	13.7827	ns		14.3543	13.81	0.544333		14.4727	13.788	ns
	LOC_Os01g28690	expressed protein	9.71133	9.23433	0.477		9.81933	9.321	0.498333		9.91867	9.30167	0.617	up
	LOC_Os01g28730	RKF3, putative, expressed	9.869	9.77867	ns		9.86933	9.80967	ns		9.74933	9.80567	ns
	LOC_Os01g28790	PRAS-rich protein, putative, expressed	14.457	13.5887	0.868333	up	13.7087	13.597	ns		13.4227	13.5813	ns
	LOC_Os01g28840	C4-dicarboxylate transporter/malic acid transport protein, expressed	7.825	7.55733	ns		8.67167	7.57833	1.09333	up	9.31	7.61	1.7	up
	LOC_Os01g28980	transporter-like protein, putative, expressed	11.8113	11.9073	ns		11.904	11.9077	ns		11.7573	11.9133	ns
	LOC_Os01g28989	expressed protein	13.7533	13.8103	ns		13.6573	13.7887	ns		13.649	13.8223	ns
	LOC_Os01g29150	cytochrome P450 72A1, putative, expressed	10.7983	11.3707	ns		10.205	11.3743	-1.16933	down	8.97033	11.2817	-2.31133	down
	LOC_Os01g29180	expressed protein	6.52067	6.574	ns		6.594	6.34633	ns		7.11	6.52867	0.581333
	LOC_Os01g29210	hypothetical protein	6.916	7.001	ns		6.71833	6.95967	ns		6.834	6.81733	ns
	LOC_Os01g29230	expressed protein	11.6103	11.5133	ns		11.6437	11.512	ns		11.609	11.568	ns
	LOC_Os01g29280	expressed protein	7.54033	6.52467	ns		7.483	6.44333	ns		7.56333	6.428	1.13533	up
	LOC_Os01g29330	expressed protein	12.8917	11.8183	1.07333	up	13.0467	11.8647	ns		12.9907	11.8753	1.11533	up
	LOC_Os01g37750	glutathione S-transferase GSTU6, putative, expressed	12.8457	12.3503	ns		13.4523	12.3577	1.09467	up	13.6913	12.3293	1.362	up
	LOC_Os01g37760	NADP-specific glutamate dehydrogenase, putative, expressed	11.9437	11.7313	ns		11.8773	11.7233	ns		11.9587	11.6853	ns
	LOC_Os01g37770	RWD domain-containing protein 1, putative, expressed	12.7147	12.7673	ns		12.7557	12.7633	ns		12.8247	12.7407	ns
	LOC_Os01g37790	expressed protein	11.0187	10.7913	ns		10.8937	10.823	ns		10.9113	10.812	ns
	LOC_Os01g37800	ras-related protein RIC1, putative, expressed	15.7367	15.635	ns		15.7843	15.5897	ns		15.8463	15.597	ns
	LOC_Os01g37810	expressed protein	9.368	8.95267	ns		9.16367	8.95167	ns		9.48333	8.88733	ns
	LOC_Os01g37820	expressed protein	9.83867	9.90633	ns		9.76333	9.85433	ns		9.959	9.86467	ns
	LOC_Os01g37825	peptidase M16 inactive domain containing protein, expressed	11.0247	11.1457	ns		11.237	11.143	ns		11.326	11.1457	ns
	LOC_Os01g37832	thioredoxin family Trp26, putative, expressed	13.1253	12.9993	ns		13.177	13.032	ns		13.3367	13.046	ns
	LOC_Os01g37837	seryl-tRNA synthetase, putative, expressed	12.7307	12.7287	ns		12.9047	12.729	ns		12.9573	12.7213	ns
	LOC_Os01g37842	expressed protein	10.4323	10.3897	ns		10.2133	10.4127	ns		10.4353	10.431	ns
	LOC_Os01g37850	expressed protein	12.0797	11.9133	ns		11.829	11.9143	ns		11.8727	11.928	ns
	LOC_Os01g37870	expressed protein	9.00633	9.38	-0.373667		9.04967	9.48333	ns		8.94033	9.32467	ns
	LOC_Os01g37910	vacuolar processing enzyme precursor, putative, expressed	15.0807	14.89	ns		14.8277	14.903	ns		14.8843	14.8783	ns
	R01-TIGRv4S1-000880F		15.0247	15.1383	ns		15.3097	15.1247	ns		15.2203	15.109	ns
	LOC_Os01g37920	expressed protein	7.164	6.286	0.878	up	7.229	6.45767	0.771333	up	7.064	6.56767	ns
	LOC_Os01g37950	expressed protein	17.1223	16.8623	ns		16.897	16.8347	ns		16.7083	16.845	ns
	LOC_Os01g37960	IAA-amino acid hydrolase ILR1-like 4 precursor, putative, expressed	12.8477	12.715	ns		12.8333	12.729	ns		13.0207	12.723	ns
	LOC_Os01g18584	OsWRKY9 - Superfamily of rice TFs having WRKY and zinc finger domains, expressed	9.22767	9.22	ns		9.65133	9.25133	ns		9.91833	9.35	0.568333
	R01-TIGRv4S1-000551F		8.68633	8.663	ns		8.612	8.62967	ns		8.05433	8.64767	ns
	LOC_Os01g18620	transferase family protein, expressed	8.80467	9.01733	ns		7.71333	8.868	-1.15467	down	6.92333	8.92667	-2.00333	down
	LOC_Os01g18630	retrotransposon protein, putative, SINE subclass, expressed	13.8697	13.7527	ns		13.76	13.742	ns		13.8407	13.7507	ns
	LOC_Os01g18640	isopenicillin N epimerase, putative, expressed	13.0877	12.953	ns		13.0597	12.9623	ns		13.0847	12.9847	ns
	LOC_Os01g18660	isopenicillin N epimerase, putative, expressed	10.521	10.8077	ns		10.343	10.81	ns		10.1357	10.7947	ns
	LOC_Os01g18670	multidrug resistance protein 17, putative, expressed	11.803	11.991	ns		11.746	11.9873	ns		11.469	12.005	ns
	LOC_Os01g18744	3-N-debenzoyl-2-deoxytaxol N-benzoyltransferase, putative, expressed	11.251	11.8403	-0.589333	down	10.9403	11.8507	-0.910333	down	10.5287	11.854	-1.32533	down
	LOC_Os01g18800	CBL-interacting serine/threonine-protein kinase 1, putative, expressed	14.8197	14.7763	ns		14.6	14.635	ns		14.6193	14.705	ns
	LOC_Os01g34060	DNA binding protein, putative, expressed	14.0417	13.954	ns		13.4287	13.9417	ns		13.182	13.9433	ns
	R01-TIGRv4S1-000808F		5.52433	7.366	-1.84167	down	4.59267	7.42933	-2.83667	down	3.93967	7.33833	-3.39867	down
	R01-TIGRv4S1-000809F		10.5407	11.4313	-0.890667	down	10.146	11.4667	-1.32067	down	9.642	11.4407	-1.79867	down
	LOC_Os01g34190	splicing factor 45, putative, expressed	12.1723	12.159	ns		12.0703	12.145	ns		12.1937	12.121	ns
	LOC_Os01g34200	protein AATF, putative, expressed	11.0387	10.827	ns		11.0547	10.845	ns		11.1263	10.8887	ns
	LOC_Os01g34300	hypothetical protein	6.985	7.11467	ns		6.72767	7.13733	-0.409667		6.61767	7.08733	-0.469667
	LOC_Os01g34330	BAH domain containing protein, expressed	7.63033	7.79867	ns		7.64767	7.784	ns		7.86267	7.74067	ns
	LOC_Os01g34350	RNA-dependent RNA polymerase homolog 1, putative, expressed	10.184	10.1057	ns		10.0397	10.119	ns		10.2987	10.1597	ns
	LOC_Os01g34390	protoheme IX farnesyltransferase, mitochondrial precursor, putative, expressed	10.8053	10.8063	ns		10.7987	10.813	ns		10.8527	10.8143	ns
	LOC_Os01g34430	expressed protein	10.3633	10.1473	ns		10.2863	10.1353	ns		10.2637	10.0923	ns
	LOC_Os01g34470	hypothetical protein	6.289	6.30833	ns		6.272	6.358	ns		6.406	6.45567	ns
	LOC_Os01g34480	dihydroflavonol-4-reductase, putative, expressed	12.109	11.891	ns		12.9573	11.8653	1.092	up	13.0417	11.871	1.17067	up
	LOC_Os01g34490	retrotransposon protein, putative, unclassified	10.2507	10.2193	ns		10.0823	10.2287	ns		9.931	10.1593	ns
	LOC_Os01g34560	3-ketoacyl-CoA synthase, putative, expressed	10.6803	9.205	ns		10.788	9.388	1.4	up	11.9017	9.432	2.46967	up
	LOC_Os01g34614	DNA-directed RNA polymerases I, II, and III 7.3 kDa polypeptide, putative, expressed	13.841	13.713	ns		13.795	13.7217	ns		13.7717	13.699	ns
	LOC_Os01g34630	retrotransposon protein, putative, Ty1-copia subclass, expressed	9.22867	8.71233	0.516333		9.32033	8.66467	0.655667	up	9.64133	8.59733	1.044	up
	R01-TIGRv4S1-000808R		9.858	9.779	ns		9.88033	9.73633	ns		10.2863	9.78767	0.498667
	LOC_Os01g34660	expressed protein	10.6863	10.6607	ns		10.5487	10.6507	ns		10.671	10.6273	ns
	LOC_Os01g34670	hydrolase/ protein serine/threonine phosphatase, putative, expressed	11.2067	10.973	ns		11.117	10.9083	ns		11.1493	10.909	ns
	LOC_Os01g34690	expressed protein	12.524	12.6663	ns		12.2677	12.654	ns		11.5287	12.6493	-1.12067	down
	LOC_Os01g34700	protein usf, putative, expressed	13.609	13.7587	ns		13.4767	13.7427	ns		13.125	13.7147	-0.589667	down
	LOC_Os01g20900	OsWAK4 - OsWAK receptor-like cytoplasmic kinase (OsWAK-RLCK), expressed	6.52967	6.45867	ns		6.92367	6.55433	ns		7.226	6.478	0.748	up
	LOC_Os01g20910	RING-H2 finger protein ATL2L, putative, expressed	11.5633	10.957	0.606333	up	11.39	10.9423	ns		11.27	10.8847	ns
	R01-TIGRv4S1-000607R		7.737	8.332	ns		7.49933	8.32233	ns		6.969	8.351	ns
	LOC_Os01g20930	RING-H2 finger protein ATL3F, putative, expressed	8.165	7.94667	ns		7.86333	7.92233	ns		7.955	7.91067	ns
	LOC_Os01g20940	PHS1, putative, expressed	10.3143	10.02	ns		10.181	9.989	ns		10.385	9.992	ns
	LOC_Os01g21310	conserved hypothetical protein	9.152	10.8447	-1.69267	down	8.876	10.852	-1.976	down	7.644	10.8567	-3.21267	down
	LOC_Os01g21320	UDP-glucuronic acid decarboxylase 1, putative, expressed	12.5707	12.5727	ns		12.652	12.6067	ns		12.7347	12.565	ns
	LOC_Os01g21410	expressed protein	12.4787	12.5837	ns		12.5223	12.5837	ns		12.643	12.5733	ns
	LOC_Os01g21420	pre-mRNA-splicing factor SF2, putative, expressed	11.9547	12.0627	ns		12.1027	12.106	ns		12.2437	12.1133	ns
	LOC_Os01g21440	expressed protein	13.9373	13.9457	ns		13.9163	13.9357	ns		13.8697	13.8837	ns
	LOC_Os01g21960	BRASSINOSTEROID INSENSITIVE 1-associated receptor kinase 1 precursor, putative, expressed	10.465	11.3117	-0.846667	down	10.166	11.3117	-1.14567	down	8.83233	11.308	-2.47567	down
	LOC_Os01g21970	PTI1-like kinase, putative, expressed	7.65767	7.62833	ns		7.43767	7.56633	ns		6.54233	7.54	-0.997667	down
	LOC_Os01g21990	CRS2-associated factor 2, putative, expressed	11.0897	11.256	ns		11.076	11.2823	ns		11.0797	11.2893	ns
	LOC_Os01g22000	expressed protein	5.487	6.478	-0.991	down	6.005	6.38467	ns		5.04633	6.53333	-1.487	down
	LOC_Os01g22010	S-adenosylmethionine synthetase 1, putative, expressed	14.981	15.1597	ns		14.9243	15.142	ns		14.5697	15.2343	-0.664667	down
	LOC_Os01g22030	hypothetical protein	6.22933	6.05267	ns		6.04233	6.10933	ns		6.36	6.042	ns
	LOC_Os01g22070	transposon protein, putative, Mutator sub-class	9.32933	9.22333	ns		9.09467	9.16833	ns		9.296	9.15567	ns
	LOC_Os01g22090	expressed protein	10.053	9.89433	ns		10.056	9.90267	ns		10.1273	9.929	ns
	LOC_Os01g27720	protein binding protein, putative, expressed	11.2753	11.0213	ns		11.291	11.0533	ns		11.4147	11.0783	ns
	LOC_Os01g27740	dnaJ domain containing protein, expressed	10.4397	10.446	ns		10.2057	10.4737	ns		10.2187	10.45	ns
	LOC_Os01g27750	shikimate biosynthesis protein aroDE, putative, expressed	9.25867	9.65567	ns		9.24	9.611	ns		9.08867	9.61333	-0.524667
	LOC_Os01g27770	expressed protein	9.87933	10.1533	ns		9.86133	10.185	ns		9.621	10.176	-0.555
	LOC_Os01g39630	DNA repair protein RAD51 homolog 3, putative, expressed	10.6627	10.4733	ns		10.462	10.4677	ns		10.5463	10.3993	ns
	LOC_Os01g39670	ribosomal RNA apurinic site specific lyase, putative, expressed	7.95367	7.841	ns		8.05033	7.79667	ns		8.30733	7.76267	ns
	LOC_Os01g39680	expressed protein	10.9037	10.8037	ns		10.7597	10.7867	ns		10.864	10.8267	ns
	LOC_Os01g40190	expressed protein	12.301	12.6527	ns		13.0627	12.6663	ns		12.3473	12.593	ns
	LOC_Os01g40200	XIK, putative, expressed	9.383	9.22633	ns		9.41333	9.21633	ns		9.31733	9.19833	ns
	R01-TIGRv4S1-000914R		11.7313	11.6793	ns		11.6237	11.6467	ns		11.9363	11.679	ns
	LOC_Os01g40250	HEAT repeat family protein, expressed	11.0827	11.0167	ns		11.2077	10.966	ns		11.4003	11.0393	ns
	LOC_Os01g40260	OsWRKY77 - Superfamily of rice TFs having WRKY and zinc finger domains, expressed	10.7513	10.352	ns		11.9187	10.46	1.45867	up	12.18	10.5203	1.65967	up
	LOC_Os01g40280	integral membrane protein, putative, expressed	11.4583	10.884	ns		11.728	10.9017	ns		12.115	10.8577	1.25733	up
	LOC_Os01g22230	peroxidase 1 precursor, putative, expressed	10.4393	11.596	-1.15667	down	10.0853	11.559	-1.47367	down	8.43533	11.5757	-3.14033	down
	LOC_Os01g22249	peroxidase 1 precursor, putative, expressed	7.55833	7.378	ns		7.40367	7.26967	ns		8.16367	7.40933	ns
	LOC_Os01g22320	transposon protein, putative, unclassified	9.121	8.92733	ns		9.62867	8.95233	ns		9.61733	8.939	ns
	LOC_Os01g22336	peroxidase 1 precursor, putative, expressed	6.60267	6.96133	ns		6.727	7.052	ns		6.95333	7.036	ns
	LOC_Os01g22352	peroxidase 2 precursor, putative, expressed	7.30667	8.335	-1.02833	down	7.873	8.469	ns		7.16133	8.433	-1.27167	down
	LOC_Os01g22370	peroxidase 1 precursor, putative, expressed	14.824	15.2003	ns		14.7057	15.2347	ns		13.8493	15.3083	-1.459	down
	LOC_Os01g26852	expressed protein	8.912	9.265	ns		8.784	9.25367	ns		8.55467	9.259	-0.704333	down
	LOC_Os01g26872	chromatin remodelling complex ATPase chain, putative, expressed	11.9457	11.9137	ns		11.8473	11.9363	ns		11.7977	11.901	ns
	LOC_Os01g26876	disulfide oxidoreductase/ monooxygenase/ oxidoreductase, putative, expressed	11.2843	11.724	-0.439667		11.131	11.7347	-0.603667	down	10.299	11.736	-1.437	down
	LOC_Os01g26920	expressed protein	10.4673	10.5777	ns		10.3237	10.6033	ns		10.314	10.6243	ns
	LOC_Os01g26940	RNA binding protein, putative, expressed	12.2657	12.1827	ns		12.2183	12.192	ns		12.275	12.1513	ns
	LOC_Os01g26970	expressed protein	9.097	9.37067	ns		8.91567	9.405	-0.489333		8.66933	9.378	ns
	LOC_Os01g27040	chromatin remodelling complex ATPase chain, putative, expressed	12.3103	12.2027	ns		12.1823	12.2093	ns		12.285	12.2133	ns
	LOC_Os01g27110	hypothetical protein	6.76367	6.737	ns		6.31333	6.67733	ns		6.38833	6.53167	ns
	LOC_Os01g27120	expressed protein	6.97033	7.08733	ns		6.00133	6.98367	-0.982333	down	5.933	6.99867	ns
	LOC_Os01g27140	glutaredoxin, putative, expressed	9.325	10.376	-1.051	down	8.7	10.4347	-1.73467	down	9.20233	10.323	-1.12067	down
	LOC_Os01g27150	cullin-1, putative, expressed	11.4893	11.6187	ns		11.441	11.6097	ns		11.5797	11.6473	ns
	LOC_Os01g27160	cullin-1, putative, expressed	7.94467	7.14367	0.801	up	8.09733	7.08933	1.008	up	8.49167	7.10567	1.386	up
	LOC_Os01g27180	hypothetical protein	7.55	7.53	ns		7.32	7.56467	ns		7.23967	7.387	ns
	R01-TIGRv4S1-000704F		11.5543	11.5753	ns		11.383	11.465	ns		11.37	11.494	ns
	LOC_Os01g27210	glutathione S-transferase IV, putative, expressed	12.6323	12.5923	ns		13.068	12.6043	ns		13.1867	12.5847	ns
	LOC_Os01g27230	12-oxophytodienoate reductase 2, putative, expressed	12.785	13.1207	ns		12.0107	13.1157	ns		11.5073	13.0933	-1.586	down
	LOC_Os01g27240	oxidoreductase, FAD/FMN-binding family protein, expressed	7.44633	7.45767	ns		7.20867	7.548	ns		7.08933	7.54467	ns
	LOC_Os01g27340	glutathione S-transferase GSTF1, putative, expressed	6.96533	5.74	1.22533	up	7.87633	5.76167	2.11467	up	7.61233	5.73267	1.87967	up
	LOC_Os01g27360	glutathione S-transferase GSTF1, putative, expressed	13.0313	13.579	-0.547667		13.112	13.574	ns		12.6957	13.526	-0.830333	down
	LOC_Os01g27390	glutathione S-transferase GSTF2, putative, expressed	6.82467	7.129	ns		7.301	7.05	ns		7.83467	7.058	ns
	LOC_Os01g27410	OsGrx_C7 - glutaredoxin subgroup III	6.51833	6.18133	ns		6.62067	6.19267	ns		6.84633	6.11467	ns
	LOC_Os01g27449	expressed protein	10.0657	10.1603	ns		10.084	10.097	ns		9.93767	10.099	ns
	R01-TIGRv4S1-000707F		8.46533	8.524	ns		8.40067	8.51133	ns		8.34767	8.521	ns
	LOC_Os01g27480	glutathione S-transferase GSTF1, putative, expressed	11.4177	11.4967	ns		12.051	12.0847	ns		12.2913	12.2367	ns
	LOC_Os01g37980	vesicle transport v-SNARE 13, putative, expressed	13.471	13.3983	ns		13.4133	13.3893	ns		13.47	13.3717	ns
	LOC_Os01g38100	expressed protein	7.67267	7.53867	ns		7.445	7.54967	ns		7.39833	7.56967	ns
	LOC_Os01g38130	hypothetical protein	6.067	5.358	ns		6.27533	5.47767	ns		6.58167	5.24067	1.341	up
	LOC_Os01g38190	expressed protein	11.1543	10.7897	ns		11.0447	10.8023	ns		10.8547	10.7863	ns
	LOC_Os01g38229	peptidyl-prolyl isomerase, putative, expressed	14.5627	14.5603	ns		14.5523	14.5283	ns		14.395	14.5403	ns
	LOC_Os01g38244	expressed protein	9.672	9.58167	ns		9.639	9.56967	ns		9.533	9.59067	ns
	LOC_Os01g38359	peptidyl-prolyl isomerase, putative, expressed	12.7147	12.9183	ns		13.022	12.908	ns		13.2003	12.858	0.342333
	R01-TIGRv4S1-000876R		9.07567	9.08933	ns		9.08367	9.09833	ns		9.04633	9.07667	ns
	LOC_Os01g24880	VIP2 protein, putative, expressed	14.3	14.1163	ns		14.176	14.124	ns		14.195	14.1213	ns
	LOC_Os01g24900	hypothetical protein	6.32733	5.699	ns		6.41233	5.63067	ns		6.52067	5.89667	ns
	LOC_Os01g24940	poly synthetase 2, putative, expressed	7.19867	7.21933	ns		7.169	7.19767	ns		7.26167	7.28367	ns
	LOC_Os01g24950	exocyst complex subunit Sec15-like family protein, expressed	10.876	10.8127	ns		10.8647	10.7607	ns		10.9783	10.7507	ns
	LOC_Os01g24980	naringenin,2-oxoglutarate 3-dioxygenase, putative, expressed	8.30233	8.24133	ns		8.153	8.23867	ns		8.066	8.15333	ns
	LOC_Os01g24990	retrotransposon protein, putative, unclassified	6.80633	6.42233	ns		6.613	6.597	ns		6.784	6.722	ns
	LOC_Os01g25010	flavonol synthase/flavanone 3-hydroxylase, putative, expressed	11.168	11.4917	ns		11.2	11.4477	ns		11.171	11.458	ns
	LOC_Os01g32080	2-hydroxyphytanoyl-CoA lyase, putative, expressed	13.628	14.0137	-0.385667		13.64	14.0613	ns		13.647	14.0883	-0.441333
	LOC_Os01g32120	calmodulin, putative, expressed	8.71633	9.14433	ns		8.561	9.135	ns		8.76967	9.147	ns
	LOC_Os01g32130	expressed protein	11.6563	11.543	ns		11.5513	11.548	ns		11.551	11.5593	ns
	LOC_Os01g32170	EMB2745, putative, expressed	9.628	9.376	ns		9.526	9.36733	ns		9.89467	9.41467	0.48
	LOC_Os01g32184	tetratricopeptide repeat protein 5, putative, expressed	11.7563	11.6683	ns		11.819	11.6753	ns		11.8553	11.631	ns
	LOC_Os01g36620	pectate lyase 4 precursor, putative, expressed	11.4717	11.9477	-0.476		11.6163	11.948	ns		11.651	11.9873	ns
	LOC_Os01g36630	jumonji domain containing 4, putative, expressed	9.51233	9.43433	ns		9.48267	9.473	ns		9.57	9.46633	ns
	LOC_Os01g36670	expressed protein	11.8753	11.8393	ns		11.834	11.8827	ns		11.725	11.882	ns
	LOC_Os01g36710	transposon protein, putative, Pong sub-class	8.27967	8.20133	ns		7.961	8.16567	ns		7.86133	8.19667	ns
	LOC_Os01g36720	nitrate transporter, putative	11.9487	12.0993	ns		11.1397	12.088	-0.948333	down	10.556	12.0453	-1.48933	down
	LOC_Os01g36790	protein kinase, putative, expressed	6.693	6.983	ns		7.13533	7.07867	ns		8.04033	6.931	1.10933	up
	LOC_Os01g36810	hypothetical protein	13.891	13.8697	ns		13.8257	13.9443	ns		13.5693	13.7193	ns
	LOC_Os01g44220	glucose-1-phosphate adenylyltransferase large subunit 1, chloroplast precursor, putative, expressed	11.4303	11.364	ns		11.3917	11.3303	ns		11.41	11.362	ns
	LOC_Os01g44230	transcription factor X1, putative, expressed	12.212	12.1497	ns		12.109	12.1207	ns		12.3033	12.1423	ns
	LOC_Os01g44250	YZ1, putative, expressed	9.614	9.421	ns		9.63867	9.44067	ns		10.018	9.46	ns
	LOC_Os01g44260	dihydroflavonol-4-reductase, putative, expressed	9.20133	9.23167	ns		9.02533	9.15533	ns		8.941	9.15267	ns
	R01-TIGRv4S1-001021R		7.812	7.96367	ns		7.78767	7.915	ns		7.57167	7.976	ns
	LOC_Os01g44310	dnaJ domain containing protein, expressed	10.9647	10.7077	ns		11.08	10.7007	ns		11.2977	10.6943	0.603333	up
	LOC_Os01g44330	L-ascorbate oxidase precursor, putative, expressed	7.26767	7.22533	ns		7.05667	7.168	ns		6.96267	7.15067	ns
	LOC_Os01g41870	ATP binding protein, putative, expressed	11.9337	12.106	ns		11.6783	12.114	ns		11.0357	12.088	-1.05233	down
	LOC_Os01g41880	nuclear antigen, putative, expressed	12.4023	12.3017	ns		12.4727	12.3487	ns		12.631	12.3783	ns
	LOC_Os01g41890	mla1, putative, expressed	7.60533	7.21333	ns		7.93233	7.19867	0.733667	up	7.71633	7.26333	ns
	LOC_Os01g41900	MCB2 protein, putative, expressed	13.5733	13.227	ns		13.723	13.2833	0.439667		12.8273	13.257	ns
	LOC_Os01g41910	receptor-like protein kinase 5 precursor, putative	7.75033	7.30633	ns		7.49033	7.247	ns		7.34167	7.14067	ns
	LOC_Os01g41920	hypothetical protein	7.68033	7.73167	ns		7.97733	8.023	ns		7.79433	7.887	ns
	R01-TIGRv4S1-000950R		7.62133	7.62833	ns		7.471	7.52933	ns		7.577	7.64633	ns
	LOC_Os01g41930	expressed protein	9.08033	9.46433	-0.384		8.99833	9.42467	ns		9.15767	9.47667	ns
	LOC_Os01g41950	expressed protein	10.667	10.376	ns		10.663	10.3913	ns		10.3997	10.3443	ns
	R01-TIGRv4S1-000951R		11.504	11.4647	ns		11.535	11.4977	ns		11.3427	11.4727	ns
	LOC_Os01g41970	hypothetical protein	6.52033	6.858	ns		6.47867	6.785	ns		6.00267	6.74333	-0.740667	down
	LOC_Os01g41990	calmodulin, putative, expressed	9.75	9.295	ns		10.4137	9.27833	1.13533	up	10.3487	9.36367	0.985	up
	R01-TIGRv4S1-000953R		8.57833	8.22267	ns		9	8.162	0.838	up	9.189	8.214	0.975	up
	LOC_Os01g42024	expressed protein	6.34433	5.95667	0.387667		5.913	6.02933	ns		5.177	6.06233	-0.885333	down
	R01-TIGRv4S1-000955R		7.367	7.37433	ns		7.19067	7.296	ns		7.233	7.35033	ns
	LOC_Os01g42030	mitochondrial chaperone BCS1, putative, expressed	11.3667	10.2393	1.12733	up	11.6303	10.2357	1.39467	up	11.5833	10.2347	1.34867	up
	LOC_Os01g42050	zinc ribbon 1, putative	9.42	9.468	ns		9.45933	9.53167	ns		9.522	9.54233	ns
	LOC_Os01g30956	retrotransposon protein, putative, unclassified, expressed	8.39733	8.308	ns		8.48033	8.304	ns		8.617	8.37333	ns
	R01-TIGRv4S1-000750R		9.228	9.68967	ns		9.13133	9.723	ns		9.50567	9.694	ns
	LOC_Os01g31110	CRS2-associated factor 1, putative, expressed	12.8313	13.1693	ns		12.733	13.1677	ns		12.7303	13.174	-0.443667
	LOC_Os01g31360	expressed protein	15.2793	15.4837	ns		15.135	15.4433	ns		15.1077	15.4623	ns
	LOC_Os01g31370	glycosyltransferase, putative, expressed	10.367	9.07533	1.29167	up	10.4123	9.07133	ns		10.629	9.098	1.531	up
	LOC_Os01g31400	retrotransposon, putative, centromere-specific	7.59667	7.489	ns		7.68	7.333	ns		8.06733	7.35433	ns
	R01-TIGRv4S1-000752F		9.28467	8.98767	ns		9.34967	9.023	ns		9.671	8.96533	ns
	LOC_Os01g31450	retrotransposon protein, putative, unclassified, expressed	7.00767	6.38333	ns		7.43433	6.581	ns		7.92533	6.42467	ns
	LOC_Os01g42080	expressed protein	10.5797	10.424	ns		10.5783	10.4137	ns		10.7657	10.4023	0.363333
	LOC_Os01g42090	seven-transmembrane-domain protein 1, putative, expressed	9.32333	9.479	ns		9.53	9.48467	ns		9.351	9.47933	ns
	LOC_Os01g42110	seven-transmembrane-domain protein 1, putative	7.515	7.73567	ns		7.589	7.87	ns		7.586	7.85333	ns
	LOC_Os01g42120	expressed protein	10.5857	10.4663	ns		10.481	10.4463	ns		10.4443	10.4237	ns
	LOC_Os01g42130	expressed protein	6.693	6.67933	ns		6.53333	6.60267	ns		6.48767	6.40633	ns
	LOC_Os01g42140	expressed protein	12.5637	12.3253	ns		13.1497	12.353	0.796667	up	13.4027	12.3423	ns
	LOC_Os01g42150	expressed protein	7.34867	7.993	-0.644333	down	7.50267	8.08767	ns		5.231	7.97	-2.739	down
	R01-TIGRv4S1-000984F		7.93933	8.50133	-0.562		8.23267	8.497	ns		8.07467	8.533	ns
	LOC_Os01g42190	dnaJ-like protein, putative, expressed	11.9327	11.168	0.764667	up	12.4767	11.1543	ns		12.7417	11.162	1.57967	up
	LOC_Os01g42200	expressed protein	8.997	11.136	-2.139	down	8.92067	11.1197	-2.199	down	7.025	11.074	-4.049	down
	LOC_Os01g42210	conserved hypothetical protein	6.06367	5.78067	ns		6.09933	5.91633	ns		6.11	6.21633	ns
	LOC_Os01g42234	amino-acid permease C584.13, putative, expressed	8.61633	8.35033	ns		9.01267	8.34567	ns		9.507	8.414	1.093	up
	LOC_Os01g42250	expressed protein	7.82133	7.90467	ns		7.57233	7.84533	ns		7.811	7.88867	ns
	LOC_Os01g42260	transcriptional corepressor LEUNIG, putative, expressed	14.127	14.1107	ns		14.118	14.128	ns		14.1293	14.1423	ns
	LOC_Os01g42280	selenium-binding protein-like, putative, expressed	8.81167	9.09767	ns		8.563	9.12767	ns		8.77967	9.17733	ns
	LOC_Os01g42294	atypical receptor-like kinase MARK, putative, expressed	9.55233	10.4407	-0.888333	down	9.35233	10.442	-1.08967	down	7.88067	10.4213	-2.54067	down
	R01-TIGRv4S1-000991F		10.3897	10.6737	ns		10.0377	10.645	ns		10.5887	10.6427	ns
	LOC_Os01g44394	rae1-like protein, putative, expressed	7.48867	7.237	ns		7.49833	7.18733	ns		7.69133	7.18833	ns
	LOC_Os01g44430	fibroin heavy chain precursor, putative, expressed	10.753	10.724	ns		10.6627	10.6763	ns		11.103	10.8123	ns
	R01-TIGRv4S1-001024R		9.559	9.461	ns		9.49067	9.45933	ns		9.496	9.47733	ns
	LOC_Os01g44950	non-ribosomal peptide synthase Amino acid adenylation, putative	11.9547	12.0183	ns		11.079	11.99	-0.911	down	10.9097	11.9857	-1.076	down
	LOC_Os01g44960	catalytic/ hydrolase, putative, expressed	11.5453	10.7017	0.843667	up	11.2547	10.7537	ns		11.7533	10.7637	0.989667	up
	LOC_Os01g44970	polygalacturonase precursor, putative, expressed	9.05133	10.0103	-0.959	down	8.39233	9.985	-1.59267	down	6.14333	9.99967	-3.85633	down
	LOC_Os01g44990	SNF2 family N-terminal domain containing protein, expressed	10.0757	9.93867	ns		9.86033	9.91033	ns		10.0673	9.959	ns
	LOC_Os01g45020	F-box protein interaction domain containing protein, expressed	10.5567	10.669	ns		10.914	10.6937	ns		10.928	10.6183	ns
	LOC_Os01g45060	polygalacturonase precursor, putative	8.88333	9.61933	-0.736	down	8.31833	9.634	-1.31567	down	6.557	9.53	-2.973	down
	LOC_Os01g45070	peptide deformylase, chloroplast precursor, putative, expressed	12.533	12.5953	ns		12.598	12.5393	ns		12.7707	12.592	ns
	LOC_Os01g45110	cytokinin-O-glucosyltransferase 1, putative, expressed	9.40933	9.357	ns		10.07	9.31367	0.756333	up	10.1367	9.32267	ns
	LOC_Os01g33020	trafficking protein particle complex subunit 1, putative, expressed	12.2583	12.247	ns		12.24	12.2497	ns		12.2753	12.2317	ns
	LOC_Os01g26120	plant integral membrane protein TIGR01569 containing protein, expressed	12.4003	12.5783	ns		12.2353	12.601	ns		12.3757	12.534	ns
	LOC_Os01g26130	expressed protein	9.94433	9.73233	ns		10.124	9.739	ns		10.4023	9.70367	0.698667	up
	R01-TIGRv4S1-000697R		8.62367	8.737	ns		8.62367	8.73333	ns		8.65867	8.717	ns
	LOC_Os01g26160	HST, putative, expressed	10.8213	10.6287	ns		10.7683	10.6213	ns		10.6307	10.6337	ns
	R01-TIGRv4S1-000698R		6.92467	6.95667	ns		6.38	6.957	ns		6.624	7.03933	ns
	LOC_Os01g26174	OsWAK5 - OsWAK receptor-like protein kinase, expressed	7.60667	7.668	ns		7.56467	7.723	ns		7.51533	7.68767	ns
	LOC_Os01g26210	OsWAK6 - OsWAK receptor-like protein kinase, expressed	6.994	7.23567	ns		7.51133	7.18167	ns		7.673	7.24133	ns
	LOC_Os01g49120	transparent testa 12 protein, putative, expressed	12.3853	12.3783	ns		12.288	12.3617	ns		12.2807	12.3623	ns
	LOC_Os01g49130	glycine-rich protein 2, putative	9.54733	9.80067	ns		9.57333	9.76367	ns		9.67167	9.69	ns
	LOC_Os01g49140	retrotransposon protein, putative, unclassified	8.40567	7.98367	ns		8.22467	7.86267	ns		7.96067	7.80167	ns
	LOC_Os01g49154	expressed protein	6.454	6.49767	ns		6.39033	6.52267	ns		5.98633	6.387	ns
	LOC_Os01g49160	myb-like DNA-binding domain containing protein, expressed	8.74567	8.534	ns		9.06933	8.563	ns		9.07167	8.55533	ns
	LOC_Os01g49180	ATP binding protein, putative, expressed	9.99367	9.934	ns		9.78333	9.89967	ns		9.86633	9.97	ns
	LOC_Os01g32460	expressed protein	14.718	15.1983	-0.480333		15.182	15.2167	ns		14.6577	15.2303	ns
	LOC_Os01g32510	retrotransposon protein, putative, unclassified	6.761	6.58333	ns		6.94233	6.76067	ns		6.589	6.44567	ns
	LOC_Os01g32540	acanthoscurrin-2 precursor, putative	12.56	12.7663	ns		12.73	12.9793	ns		12.7837	13.021	ns
	LOC_Os01g32550	hypothetical protein	6.21567	5.48033	0.735333	up	6.395	5.672	ns		6.61433	5.61433	ns
	LOC_Os01g32560	expressed protein	8.02367	7.885	ns		7.64867	7.89	ns		6.67267	7.90733	-1.23467	down
	LOC_Os01g32600	transposon protein, putative, CACTA, En/Spm sub-class	7.26967	6.68767	ns		7.349	6.65	ns		7.512	6.84567	ns
	LOC_Os01g32610	expressed protein	10.311	9.39767	0.913333	up	10.279	9.365	0.914	up	9.986	9.32833	0.657667	up
	LOC_Os01g32640	expressed protein	7.54967	7.55867	ns		7.47533	7.45533	ns		7.086	7.52867	-0.442667
	LOC_Os01g32660	OsMKK6 - putative MAPKK based on amino acid sequence homology, expressed	12.5473	12.2937	ns		12.764	12.297	ns		12.856	12.3013	0.554667
	LOC_Os01g32670	expressed protein	13.7597	11.038	2.72167	up	13.725	11.102	2.623	up	12.7277	11	ns
	LOC_Os01g32710	conserved hypothetical protein	6.98933	7.176	ns		6.88	7.09033	ns		6.914	7.12367	ns
	LOC_Os01g32720	expressed protein	10.5637	10.3083	ns		10.5907	10.2863	ns		10.6147	10.2793	ns
	LOC_Os01g32730	FLU, putative, expressed	11.694	11.976	ns		11.665	11.9547	ns		11.5267	11.923	ns
	LOC_Os01g32750	TBP-associated 59 kDa subunit protein, putative, expressed	13.7573	13.626	ns		13.6407	13.6367	ns		13.741	13.6553	ns
	LOC_Os01g32770	seed specific protein Bn15D17A, putative, expressed	10.0057	9.244	0.761667	up	11.796	9.225	2.571	up	12.1233	9.34933	2.774	up
	LOC_Os01g32780	ethylene-responsive protein, putative, expressed	13.0093	13.4953	ns		13.4133	13.4963	ns		14.0067	13.4807	ns
	LOC_Os01g32790	expressed protein	11.4013	11.3907	ns		11.2357	11.3923	ns		11.1823	11.3173	ns
	LOC_Os01g32800	26S proteasome non-ATPase regulatory subunit 13, putative, expressed	12.1057	11.9507	ns		12.0307	11.9827	ns		12.2173	11.9767	ns
	LOC_Os01g32830	expressed protein	12.4223	12.9043	-0.482		12.377	13.2737	-0.896667	down	11.9517	13.2903	-1.33867	down
	LOC_Os01g32840	expressed protein	9.98533	10.06	ns		9.89667	10.065	ns		9.984	10.077	ns
	LOC_Os01g32864	expressed protein	10.296	10.1137	ns		10.607	10.1217	ns		10.835	10.1477	0.687333	up
	LOC_Os01g32870	chaperone protein dnaJ 15, putative, expressed	12.4833	12.4547	ns		12.485	12.4593	ns		12.5923	12.4397	ns
	LOC_Os01g32880	AP-3 complex subunit delta, putative, expressed	11.5007	11.3853	ns		11.3943	11.3857	ns		11.5097	11.383	ns
	LOC_Os01g32890	expressed protein	6.23133	6.32833	ns		5.99567	6.12933	ns		6.196	6.28833	ns
	LOC_Os01g32964	protein phosphatase 2C ABI2, putative, expressed	11.7853	11.808	ns		12.5937	11.7663	0.827333	up	12.7453	11.835	0.910333	up
	LOC_Os01g32980	mitochondrial carrier YEL006W, putative, expressed	10.1307	10.0327	ns		9.972	10.029	ns		9.99833	10.0313	ns
	LOC_Os01g33000	expressed protein	11.4047	11.1743	ns		11.8303	11.1387	0.691667	up	11.9063	11.1337	0.772667	up
	R01-TIGRv4S1-000787R		7.19133	7.12033	ns		6.76667	7.00133	ns		7.12367	7.034	ns
	LOC_Os01g38480	expressed protein	9.00767	8.902	ns		9.12133	8.87767	ns		9.323	8.89933	ns
	LOC_Os01g38490	expressed protein	10.6123	10.6503	ns		10.5957	10.6173	ns		10.7253	10.6587	ns
	LOC_Os01g38500	cp protein, putative, expressed	7.61967	7.61233	ns		7.50667	7.692	ns		7.20733	7.73433	ns
	LOC_Os01g38510	protein transport protein Sec61 beta subunit, putative, expressed	12.1967	11.9893	ns		12.4177	11.9673	ns		12.579	11.9897	0.589333	up
	LOC_Os01g38530	early flowering 3, putative, expressed	10.821	10.843	ns		11.3767	10.7877	0.589	up	11.6173	10.8517	0.765667	up
	LOC_Os01g38560	expressed protein	7.05567	6.85033	ns		6.95567	6.85467	ns		7.27167	6.877	ns
	LOC_Os01g38580	beta,beta-carotene 9,10-dioxygenase, putative, expressed	8.29833	8.331	ns		8.111	8.37967	ns		8.34267	8.344	ns
	LOC_Os01g38610	DNA binding protein, putative, expressed	11.4783	11.8003	ns		11.099	11.787	-0.688	down	11.0113	11.764	ns
	LOC_Os01g38620	3-5 exonuclease/ nucleic acid binding protein, putative, expressed	11.9753	11.798	ns		11.892	11.8367	ns		12.135	11.986	ns
	LOC_Os01g38650	expressed protein	9.763	9.482	ns		10.9763	9.60667	ns		11.2633	9.62	1.64333	up
	LOC_Os01g38660	expressed protein	12.516	12.2773	ns		12.678	12.255	ns		12.8577	12.2353	0.622333	up
	LOC_Os01g38680	sugar carrier protein C, putative, expressed	11.7897	11.8073	ns		12.456	11.8923	ns		12.595	11.987	ns
	R01-TIGRv4S1-000607F		10.741	10.9153	ns		10.7807	10.89	ns		10.7427	10.9037	ns
	LOC_Os01g21820	preprotein translocase secA subunit, chloroplast precursor, putative, expressed	9.15633	9.44167	-0.285333		9.01367	9.444	-0.430333		9.17033	9.48433	ns
	LOC_Os01g21850	protein binding protein, putative, expressed	8.36933	8.24667	ns		8.32767	8.224	ns		8.45867	8.182	ns
	LOC_Os01g21860	expressed protein	10.4143	10.4097	ns		10.4493	10.3987	ns		10.635	10.4067	ns
	LOC_Os01g21870	expressed protein	6.55567	6.68333	ns		6.16667	6.705	ns		6.34567	6.623	ns
	LOC_Os01g21900	expressed protein	11.4977	11.157	ns		11.5383	11.182	ns		11.6747	11.1657	ns
	LOC_Os01g21940	WD-40 repeat protein, putative, expressed	10.484	10.3703	ns		10.349	10.3683	ns		10.6127	10.4207	ns
	LOC_Os01g22390	beige/BEACH domain containing protein, expressed	7.70033	7.652	ns		7.53733	7.67233	ns		7.632	7.67333	ns
	LOC_Os01g22450	hypothetical protein	9.31467	9.546	ns		9.752	9.489	ns		9.51467	9.467	ns
	LOC_Os01g22480	F-box domain containing protein, expressed	7.81367	7.878	ns		7.95867	7.79333	ns		8.475	7.85833	ns
	LOC_Os01g22490	40S ribosomal protein S27a, putative, expressed	15.6347	15.5163	ns		15.6603	15.5283	ns		15.722	15.5133	ns
	LOC_Os01g22500	craniofacial development protein 1, putative, expressed	9.51833	9.46567	ns		9.32067	9.51567	ns		9.396	9.48567	ns
	LOC_Os01g22510	cyclase/dehydrase, putative, expressed	10.2023	10.2443	ns		10.0893	10.2377	ns		10.222	10.2037	ns
	LOC_Os01g22520	dihydrolipoyl dehydrogenase, mitochondrial precursor, putative, expressed	14.1413	14.378	ns		13.9473	14.375	-0.427667		13.658	14.3767	-0.718667	down
	LOC_Os01g22550	beta 1, 3 galactosyltransferase, putative, expressed	9.419	9.42833	ns		9.217	9.44867	ns		8.85167	9.43867	-0.587	down
	LOC_Os01g22560	glycerol-3-phosphate acyltransferase 1, putative, expressed	9.94733	11.6233	-1.676	down	10.3977	11.624	-1.22633	down	6.739	11.628	-4.889	down
	LOC_Os01g22570	glycerol-3-phosphate acyltransferase 1, putative	6.62533	7.56133	-0.936	down	6.11033	7.204	-1.09367	down	4.30967	7.31933	-3.00967	down
	LOC_Os01g22600	expressed protein	12.846	12.788	ns		13.067	12.7753	ns		13.1213	12.8147	ns
	LOC_Os01g22640	alpha-L-fucosidase 2 precursor, putative, expressed	12.907	13.667	-0.76	down	12.647	13.6787	-1.03167	down	10.6957	13.6763	-2.98067	down
	LOC_Os01g22650	hypothetical protein	9.11833	9.24867	ns		9.322	9.33833	ns		9.45367	9.27733	ns
	LOC_Os01g22660	alpha-L-fucosidase 2 precursor, putative, expressed	7.967	8.58967	ns		7.919	8.60833	-0.689333	down	7.02167	8.52167	-1.5	down
	LOC_Os01g22670	bromelain precursor, putative	7.43367	7.73367	ns		7.06367	7.80367	ns		7.38533	7.79	ns
	LOC_Os01g22710	carbohydrate transporter/ sugar porter, putative, expressed	8.138	8.31867	ns		7.91467	8.31433	-0.399667		7.769	8.215	-0.446
	LOC_Os01g22780	alpha-L-fucosidase 2 precursor, putative, expressed	9.45867	9.10133	ns		9.75633	9.02433	0.732	up	10.144	9.09433	ns
	LOC_Os01g22870	FAM18-like protein, putative, expressed	12.1037	11.966	ns		12.078	11.9293	ns		12.2563	12.0117	ns
	LOC_Os01g22900	beta-fructofuranosidase, putative, expressed	15.8647	15.3553	0.509333		16.7933	15.1007	1.69267	up	16.7187	15.1557	1.563	up
	LOC_Os01g22910	oxidoreductase, 2OG-Fe oxygenase family protein, expressed	7.389	7.32767	ns		7.12867	7.29833	ns		7.159	7.33233	ns
	LOC_Os01g22930	hypothetical protein	6.25667	5.44033	ns		6.262	5.582	ns		6.24367	5.64467	ns
	LOC_Os01g22980	lysosomal protective protein precursor, putative, expressed	13.4377	13.611	ns		13.3197	13.6157	ns		13.43	13.5793	ns
	LOC_Os01g22990	immediate-early protein RSP40, putative, expressed	14.8297	14.873	ns		14.5523	14.8797	ns		14.3627	14.8643	ns
	LOC_Os01g23219	expressed protein	7.62533	7.32733	ns		7.74333	7.34267	ns		7.89	7.44733	ns
	LOC_Os01g23380	stripe rust resistance protein Yr10, putative, expressed	11.177	10.718	0.459		11.3057	10.7403	ns		11.51	10.7487	0.761333	up
	LOC_Os01g23400	hypothetical protein	6.22733	6.08967	ns		6.17767	6.26167	ns		5.96667	6.05933	ns
	LOC_Os01g23440	expressed protein	7.639	7.86533	ns		7.01633	7.88567	-0.869333	down	6.4	7.84433	-1.44433	down
	LOC_Os01g23510	hypothetical protein	7.593	7.547	ns		7.406	7.46033	ns		7.73533	7.612	ns
	LOC_Os01g23590	expressed protein	10.4313	10.422	ns		10.3723	10.4143	ns		10.548	10.4383	ns
	LOC_Os01g23600	expressed protein	9.448	9.67133	ns		9.49167	9.65167	ns		9.53267	9.64433	ns
	LOC_Os01g23610	dihydrolipoyl dehydrogenase, putative, expressed	11.7637	11.9803	ns		11.6637	11.975	ns		11.7793	11.9747	ns
	LOC_Os01g23620	GTP-binding protein SAR1A, putative, expressed	14.686	14.6027	ns		14.5733	14.5943	ns		14.5427	14.573	ns
	LOC_Os01g23630	transcription initiation factor IID, 18kD subunit family protein, expressed	9.787	9.526	ns		9.65367	9.47733	ns		9.794	9.52267	ns
	LOC_Os01g23640	mov34/MPN/PAD-1 family protein, expressed	12.795	12.844	ns		12.7293	12.8607	ns		12.677	12.8447	ns
	LOC_Os01g23680	cysteine sulfinate desulfinase/cysteine desulfurase and related enzymes, putative, expressed	9.38567	9.56933	ns		9.552	9.54767	ns		9.675	9.56033	ns
	R01-TIGRv4S1-000640F		9.34233	9.24833	ns		9.25433	9.244	ns		9.38367	9.324	ns
	LOC_Os01g23710	mucin VNTR16, putative, expressed	11.5063	11.2287	ns		11.432	11.2153	ns		11.5217	11.2193	ns
	LOC_Os01g23740	OsPDIL2-2 - Oryza sativa protein disulfide isomerase, expressed	13.039	12.764	ns		13.1897	12.8007	ns		13.327	12.7687	0.558333
	LOC_Os01g23850	transposon protein, putative, CACTA, En/Spm sub-class, expressed	11.3593	11.09	ns		11.2693	11.0607	ns		10.7467	11.052	ns
	LOC_Os01g23870	expressed protein	11.3997	11.139	ns		11.4177	11.1727	ns		11.1137	11.1197	ns
	LOC_Os01g23910	hypothetical protein	8.82667	8.86367	ns		8.83233	8.86067	ns		8.729	8.737	ns
	LOC_Os01g23990	expressed protein	11.3793	11.4017	ns		10.894	11.4173	ns		11.135	11.4667	ns
	LOC_Os01g24020	expressed protein	9.66967	9.49167	ns		9.61867	9.44933	ns		9.844	9.48333	0.360667
	LOC_Os01g24030	AMP binding protein, putative, expressed	7.06867	7.51233	ns		6.49433	7.49433	-1	down	6.88	7.536	ns
	LOC_Os01g24060	importin alpha-1b subunit, putative, expressed	11.17	11.0843	ns		11.1327	11.0907	ns		11.024	11.06	ns
	LOC_Os01g24070	GATA transcription factor 22, putative, expressed	12.7547	13.1827	-0.428		12.4977	13.2207	-0.723	down	11.4893	13.1907	-1.70133	down
	LOC_Os01g24090	TPR repeat, putative, expressed	8.14467	8.41833	ns		7.62767	8.38833	ns		7.35767	8.442	-1.08433	down
	LOC_Os01g24120	hypothetical protein	6.27867	6.02867	ns		5.62167	6.07633	ns		5.99067	6.062	ns
	R01-TIGRv4S1-000660R		7.85167	7.734	ns		7.72067	7.59	ns		7.89967	7.683	ns
	LOC_Os01g24340	expressed protein	6.41067	6.511	ns		6.07	6.55567	ns		5.84933	6.436	-0.586667	down
	LOC_Os01g24350	expressed protein	8.89067	9.04033	ns		8.94167	9.177	ns		9.00467	9.023	ns
	LOC_Os01g24420	expressed protein	11.0937	10.7677	0.326		11.1183	10.8037	ns		11.306	10.828	0.478
	LOC_Os01g24430	expressed protein	10.3067	10.307	ns		10.165	10.3107	ns		10.0773	10.2667	ns
	LOC_Os01g24440	expressed protein	14.0883	14.0667	ns		13.4183	14.056	-0.637667	down	13.321	14.076	-0.755	down
	LOC_Os01g24480	expressed protein	9.63233	9.479	ns		9.94567	9.44933	ns		10.24	9.464	0.776	up
	LOC_Os01g24490	expressed protein	9.60833	9.26267	ns		9.346	9.226	ns		9.644	9.21333	ns
	LOC_Os01g24740	antioxidant, putative	11.1643	11.7507	-0.586333	down	10.8827	11.7503	-0.867667	down	10.1497	11.6357	-1.486	down
	LOC_Os01g24750	serine/threonine-protein phosphatase PP1, putative, expressed	12.7293	12.5247	ns		13.492	12.5183	0.973667	up	13.4597	12.4983	0.961333	up
	LOC_Os01g24764	expressed protein	9.271	9.453	ns		9.352	9.42733	ns		9.29867	9.43467	ns
	LOC_Os01g24780	cytochrome P450 72A1, putative, expressed	10.5873	9.881	0.706333	up	10.1163	9.82	ns		10.2717	9.872	ns
	LOC_Os01g24790	3-N-debenzoyl-2-deoxytaxol N-benzoyltransferase, putative, expressed	11.045	10.498	0.547		10.616	10.466	ns		10.8677	10.4833	ns
	LOC_Os01g25050	conserved hypothetical protein	8.05	7.72567	ns		7.98133	7.73233	ns		7.79967	7.66333	ns
	R01-TIGRv4S1-000670F		10.233	10.0383	ns		10.0923	9.98967	ns		10.3693	9.97	ns
	LOC_Os01g25189	delta(14)-sterol reductase, putative, expressed	8.06267	8.16	ns		7.78667	8.225	ns		8.202	8.18767	ns
	LOC_Os01g25240	expressed protein	8.71433	8.33467	ns		8.51	8.32967	ns		8.48267	8.28033	ns
	LOC_Os01g25270	pentatricopeptide repeat protein PPR986-12, putative, expressed	7.026	6.953	ns		7.11467	6.91667	ns		6.53233	6.92	ns
	LOC_Os01g25290	hypothetical protein	6.81467	7.11867	ns		6.781	7.10933	-0.328333		6.685	6.85667	ns
	LOC_Os01g25320	auxilin-like protein, putative, expressed	11.2207	11.299	ns		11.555	11.2607	ns		11.777	11.2527	0.524333
	LOC_Os01g25330	SAC9, putative, expressed	11.1113	11.174	ns		11.0937	11.1607	ns		11.1177	11.1403	ns
	LOC_Os01g25360	esterase PIR7B, putative	7.536	7.46933	ns		7.522	7.41233	ns		7.89633	7.468	ns
	LOC_Os01g25370	SUMO protease, putative, expressed	12.3243	12.0973	ns		12.315	12.1287	ns		12.4153	12.1507	ns
	LOC_Os01g25386	multidrug resistance-associated protein 4, putative, expressed	15.181	15.4733	ns		15.1413	15.4623	ns		15.107	15.4583	ns
	LOC_Os01g25440	thiamin pyrophosphokinase 1, putative, expressed	7.34933	7.25267	ns		7.35533	7.14633	ns		7.401	7.216	ns
	LOC_Os01g25484	ferredoxin--nitrite reductase, chloroplast precursor, putative, expressed	15.2887	15.5423	ns		15.667	15.4887	ns		15.602	15.5297	ns
	LOC_Os01g25500	sterol carrier protein-2, putative, expressed	10.9637	12.3277	-1.364	down	11.0803	12.307	-1.22667	down	7.572	12.346	-4.774	down
	LOC_Os01g29390	expressed protein	11.9737	12.082	ns		11.803	12.078	ns		11.693	12.126	ns
	LOC_Os01g29409	SAM binding motif, putative, expressed	7.472	7.56533	ns		7.44267	7.49	ns		7.944	7.54633	ns
	LOC_Os01g29430	methyltransferase small domain, putative, expressed	9.20767	8.93433	ns		9.38767	9.01633	ns		9.66633	9.09667	0.569667
	LOC_Os01g29469	dual specificity protein phosphatase 9, putative, expressed	13.7417	13.6667	ns		13.5407	13.686	ns		13.521	13.6423	ns
	R01-TIGRv4S1-000746R		12.8447	12.778	ns		12.6717	12.7603	ns		12.5417	12.6153	ns
	LOC_Os01g29540	retrotransposon protein, putative, Ty3-gypsy subclass	7.95033	8.04767	ns		7.86333	8.116	ns		7.91567	7.97367	ns
	LOC_Os01g29610	expressed protein	12.6673	12.5863	ns		12.6443	12.5783	ns		12.5603	12.5963	ns
	LOC_Os01g29740	expressed protein	10.1193	10.108	ns		9.89033	10.0753	ns		9.99367	10.0237	ns
	LOC_Os01g29750	SWIM zinc finger family protein	8.75867	8.99367	ns		8.83933	9.00667	ns		8.612	9.02633	ns
	LOC_Os01g29780	expressed protein	8.41467	8.42967	ns		8.568	8.541	ns		8.535	8.455	ns
	LOC_Os01g29820	expressed protein	12.4833	12.5397	ns		12.429	12.4207	ns		12.697	12.5157	ns
	LOC_Os01g29830	expressed protein	10.9487	11.178	ns		10.8367	11.2137	ns		10.7877	11.2023	ns
	LOC_Os01g31470	mov34/MPN/PAD-1 family protein, expressed	10.909	10.8957	ns		10.8303	10.902	ns		10.9353	10.9167	ns
	R01-TIGRv4S1-000754F		7.497	7.651	ns		7.42667	7.64633	ns		7.21467	7.608	ns
	LOC_Os01g31580	expressed protein	11.83	11.7187	ns		11.7233	11.691	ns		11.829	11.7143	ns
	R01-TIGRv4S1-000756R		7.722	7.75367	ns		7.531	7.76733	ns		7.63067	7.76267	ns
	LOC_Os01g31610	tyrosyl-tRNA synthetase, putative, expressed	11.7493	12.339	-0.589667	down	11.4167	12.3563	-0.939667	down	10.8887	12.3547	-1.466	down
	LOC_Os01g31629	expressed protein	11.9713	11.7013	ns		12.007	11.7003	ns		11.996	11.6767	ns
	LOC_Os01g25530	pentatricopeptide repeat protein PPR986-12, putative, expressed	11.394	11.1633	ns		11.3923	11.1577	ns		11.407	11.18	ns
	LOC_Os01g25540	RALF precursor, putative, expressed	14.6893	14.9313	ns		14.878	14.9323	ns		14.562	14.919	ns
	LOC_Os01g25560	rapid alkalinization factor preproprotein, putative, expressed	9.03667	10.554	-1.51733	down	8.76167	10.5397	-1.778	down	6.42533	10.542	-4.11667	down
	LOC_Os01g25600	TPR Domain containing protein, expressed	6.78	6.95467	ns		6.403	6.86267	-0.459667		6.50033	7.079	-0.578667
	LOC_Os01g25610	40S ribosomal protein S4, putative, expressed	12.6413	12.6317	ns		12.688	12.646	ns		12.7993	12.6477	ns
	LOC_Os01g25720	disease resistance protein RGA4, putative, expressed	10.452	10.386	ns		10.2257	10.269	ns		10.4783	10.3783	ns
	LOC_Os01g25740	powdery mildew resistance protein PM3F, putative, expressed	9.58	9.46633	ns		9.39067	9.39433	ns		9.58333	9.46167	ns
	LOC_Os01g25820	respiratory burst oxidase 2, putative, expressed	13.3633	13.5513	ns		13.2153	13.5507	ns		12.8563	13.5303	ns
	LOC_Os01g25880	dephospho-CoA kinase, putative, expressed	9.59233	9.53167	ns		9.42433	9.495	ns		9.55633	9.489	ns
	LOC_Os01g25920	expressed protein	13.349	13.4003	ns		13.0153	13.295	ns		13.2003	13.353	ns
	LOC_Os01g25980	retrotransposon protein, putative, Ty1-copia subclass	8.394	8.35	ns		8.13933	8.35367	ns		8.34667	8.425	ns
	LOC_Os01g25990	retrotransposon protein, putative, Ty1-copia subclass, expressed	12.188	12.2943	ns		12.2167	12.318	ns		12.4067	12.3733	ns
	R01-TIGRv4S1-000684F		8.19733	8.19167	ns		8.35067	8.24333	ns		8.617	8.18933	ns
	LOC_Os01g26000	acyltransferase/ catalytic, putative, expressed	6.09967	6.68533	-0.585667	down	5.74	6.71533	-0.975333	down	4.38833	6.70233	-2.314	down
	LOC_Os01g26020	expressed protein	10.3603	10.4677	ns		10.2717	10.435	ns		10.4917	10.4543	ns
	LOC_Os01g26039	acyltransferase/ catalytic, putative, expressed	11.747	11.7663	ns		11.609	11.735	ns		11.7123	11.8113	ns
	LOC_Os01g26070	expressed protein	12.0187	12.1647	ns		11.9397	12.088	ns		11.898	12.135	ns
	R01-TIGRv4S1-000687F		7.66933	7.65067	ns		7.475	7.59667	ns		7.65533	7.73467	ns
	R01-TIGRv4S1-000695R		7.42633	7.48933	ns		7.30467	7.69667	ns		7.70367	7.746	ns
	R01-TIGRv4S1-000696R		6.68333	6.60233	ns		6.735	6.595	ns		7.418	6.57433	0.843667	up
	LOC_Os01g26280	OsWAK8 - OsWAK receptor-like protein kinase, expressed	9.581	9.64333	ns		9.42333	9.68467	ns		9.32233	9.684	ns
	LOC_Os01g26290	hypothetical protein	7.08933	7.01833	ns		6.69967	7.03933	ns		6.44967	7.018	-0.568333
	LOC_Os01g26300	OsWAK9 - OsWAK receptor-like cytoplasmic kinase (OsWAK-RLCK), expressed	6.572	6.29733	ns		7.29667	6.21033	1.08633	up	7.435	6.39567	ns
	LOC_Os01g26370	expressed protein	9.52133	9.38467	ns		9.43	9.35333	ns		9.62233	9.36533	ns
	LOC_Os01g26410	hypothetical protein	6.72233	6.776	ns		6.71967	6.62267	ns		6.71633	7.01567	ns
	LOC_Os01g26780	wall-associated kinase 3, putative	8.52233	8.70167	ns		8.426	8.66867	ns		8.331	8.68033	ns
	LOC_Os01g26788	wall-associated kinase 1, putative	6.46733	6	ns		7.074	6.16433	0.909667	up	7.20867	6.06833	ns
	R01-TIGRv4S1-000702R		10.9853	11.0387	ns		10.9347	10.9403	ns		11.4587	11.0163	ns
	LOC_Os01g40290	expressed protein	8.49233	9.072	ns		10.4427	8.89567	1.547	up	10.6307	8.96733	ns
	LOC_Os01g40310	expressed protein	15.1063	15.3347	ns		14.94	15.3587	ns		14.944	15.461	-0.517
	LOC_Os01g40320	DNA damage binding protein 1, putative	5.83333	5.527	ns		6.04533	5.556	ns		6.308	5.48133	0.826667	up
	LOC_Os01g40330	bZIP-like protein, putative, expressed	10.382	10.596	ns		10.2607	10.6127	ns		10.274	10.6337	-0.359667
	LOC_Os01g40340	expressed protein	13.3913	13.3057	ns		13.3367	13.3157	ns		13.2823	13.2843	ns
	LOC_Os01g40360	amino acid permease, putative	10.582	8.92467	1.65733	up	11.822	9.45833	2.36367	up	10.804	9.29633	ns
	LOC_Os01g40410	amino acid permease, putative	8.286	6.582	1.704	up	9.298	6.85867	2.43933	up	8.49	6.85667	ns
	LOC_Os01g40420	AKIN gamma, putative, expressed	10.0867	9.96633	ns		10.1353	9.986	ns		10.2543	9.96433	ns
	LOC_Os01g46750	ACS-like protein, putative, expressed	13.8793	13.6647	ns		13.8347	13.6823	ns		14.022	13.6523	ns
	LOC_Os01g46760	protein phosphatase 2C ABI1, putative, expressed	12.6537	11.802	ns		13.7277	11.779	1.94867	up	13.216	11.7853	ns
	LOC_Os01g46800	OsWRKY15 - Superfamily of rice TFs having WRKY and zinc finger domains, expressed	11.1607	10.4063	ns		12.2737	10.8697	ns		12.2233	10.899	ns
	LOC_Os01g46810	viral A-type inclusion protein repeat containing protein, expressed	12.4677	12.5053	ns		12.626	12.5153	ns		12.4517	12.2637	ns
	LOC_Os01g46820	hypothetical protein	6.604	6.765	ns		6.315	6.65667	ns		6.10967	6.74767	-0.638	down
	LOC_Os01g46830	hypothetical protein	5.87467	5.992	ns		6.15633	6.02833	ns		6.421	6.21167	ns
	LOC_Os01g46840	expressed protein	7.32733	6.95833	ns		7.12467	6.94133	ns		6.94833	6.88067	ns
	LOC_Os01g52490	40S ribosomal protein S24, putative, expressed	13.7203	13.76	ns		13.7543	13.7473	ns		13.74	13.776	ns
	LOC_Os01g52500	NADP-dependent malic enzyme, putative, expressed	14.662	14.369	ns		14.6527	14.3693	ns		14.7617	14.3543	ns
	LOC_Os01g52530	ribose-phosphate pyrophosphokinase 3, putative, expressed	9.73467	10.109	ns		10.63	10.0183	ns		10.743	9.986	0.757	up
	LOC_Os01g52540	B3 DNA binding domain containing protein, expressed	5.73633	6.27433	ns		5.78367	6.30533	ns		5.73233	6.13333	ns
	LOC_Os01g52550	multidrug resistance protein 22, putative, expressed	12.2447	12.325	ns		12.366	12.3077	ns		12.6083	12.2883	ns
	LOC_Os01g52560	ATPase, coupled to transmembrane movement of substances, putative, expressed	9.50633	9.49467	ns		9.67933	9.528	ns		10.144	9.56633	0.577667
	LOC_Os01g52570	lachrymatory-factor synthase precursor, putative, expressed	7.25333	5.80233	1.451	up	8.276	5.90133	2.37467	up	8.46167	5.986	2.47567	up
	LOC_Os01g52594	expressed protein	14.3643	13.3743	0.99	up	14.4913	13.3657	1.12567	up	14.1027	13.3987	0.704	up
	LOC_Os01g56070	RING finger protein 5, putative, expressed	11.841	11.5813	ns		11.9023	11.5357	ns		12.064	11.53	ns
	LOC_Os01g56100	BSD domain containing protein, expressed	12.3933	12.123	ns		12.333	12.1253	ns		12.5913	12.1207	0.470667
	LOC_Os01g56130	CSLC1 - cellulose synthase-like family C, expressed	10.4063	10.644	ns		10.3733	10.6357	ns		9.95967	10.638	-0.678333	down
	LOC_Os01g56140	expressed protein	14.6893	14.721	ns		14.645	14.725	ns		14.4547	14.676	ns
	LOC_Os01g56150	lysosomal Pro-X carboxypeptidase precursor, putative, expressed	11.6403	11.564	ns		11.6907	11.552	ns		11.686	11.5353	ns
	LOC_Os01g56160	hypothetical protein	6.314	5.954	ns		6.41933	5.94567	ns		6.26633	5.93567	ns
	LOC_Os01g56180	expressed protein	13.381	13.1673	ns		13.7023	13.199	ns		13.749	13.2187	ns
	LOC_Os01g56190	RNA helicase A, putative, expressed	12.4837	12.7703	ns		12.3463	12.817	ns		12.3223	12.754	-0.431667
	LOC_Os01g56200	regulatory protein NPR1, putative, expressed	15.133	15.0303	ns		15.285	14.9867	ns		15.1863	15.0223	ns
	LOC_Os01g48370	tubby protein, putative, expressed	13.2373	13.0557	ns		13.6703	13.0277	0.642667	up	13.5353	13.015	0.520333
	LOC_Os01g48380	expressed protein	12.2863	12.3423	ns		12.316	12.3423	ns		12.3403	12.3213	ns
	LOC_Os01g48390	ATP binding protein, putative, expressed	11.9303	12.0013	ns		11.8643	11.9887	ns		11.7677	11.9723	ns
	LOC_Os01g48420	peroxiredoxin-5, mitochondrial precursor, putative, expressed	16.12	16.0533	ns		16.0207	16.025	ns		15.8293	16.05	ns
	LOC_Os01g48440	galactosylgalactosylxylosylprotein 3-beta-glucuronosyltransferase 1, putative, expressed	8.92533	9.24267	ns		8.70433	9.37533	ns		8.17067	9.36833	-1.19767	down
	LOC_Os01g48444	OsIAA5 - Auxin-responsive Aux/IAA gene family member, expressed	13.159	13.0977	ns		13.1047	13.12	ns		12.9287	13.0993	ns
	R01-TIGRv4S1-001127R		10.604	9.41167	1.19233	up	10.205	9.39367	ns		9.89333	9.433	ns
	LOC_Os01g48500	expressed protein	12.507	12.6243	ns		12.3943	12.5943	ns		12.3487	12.5703	ns
	LOC_Os01g33410	transposon protein, putative, unclassified, expressed	5.63133	5.30067	ns		5.643	5.30467	ns		8.411	6.78167	1.62933	up
	LOC_Os01g33420	alpha-galactosidase/ hydrolase, hydrolyzing O-glycosyl compounds, putative, expressed	7.79067	7.68933	ns		7.55733	7.73867	ns		7.727	7.75233	ns
	LOC_Os01g33450	expressed protein	9.90433	9.78267	ns		10.1353	9.715	0.420333		10.4023	9.75433	0.648	up
	LOC_Os01g33490	F-box domain containing protein, expressed	10.2917	10.443	ns		10.0137	10.463	ns		10.243	10.39	ns
	LOC_Os01g33500	3-hydroxyisobutyrate dehydrogenase, putative	8.74	8.59033	ns		9.118	8.66933	ns		9.36967	8.74967	ns
	LOC_Os01g33510	hypothetical protein	7.13767	7.09767	ns		7.359	7.20667	ns		7.12933	7.11467	ns
	LOC_Os01g33514	expressed protein	12.7037	12.641	ns		12.654	12.5913	ns		12.665	12.5863	ns
	LOC_Os01g34780	protein binding protein, putative, expressed	11.614	11.5153	ns		11.6727	11.56	ns		11.696	11.5023	ns
	LOC_Os01g34790	expressed protein	11.0337	10.764	ns		11.801	10.7997	ns		11.849	10.7847	1.06433	up
	LOC_Os01g34850	cation transporter HKT3, putative, expressed	9.98967	10.441	-0.451333		9.78467	10.4903	-0.705667	down	10.2303	10.4787	ns
	LOC_Os01g34860	expressed protein	8.43733	8.35533	ns		8.28533	8.347	ns		8.684	8.29767	ns
	LOC_Os01g34870	condensin complex subunit 2, putative, expressed	7.995	8.05233	ns		7.91633	8.07367	ns		8.03833	8.05433	ns
	LOC_Os01g34880	ATGSL07, putative, expressed	8.91	8.861	ns		9.07467	8.842	ns		9.38733	8.84733	0.54
	LOC_Os01g34900	ATGSL11, putative, expressed	6.395	6.13267	ns		6.34833	6.29267	ns		6.85433	6.27333	ns
	LOC_Os01g34930	ATGSL07, putative, expressed	10.8937	10.8667	ns		10.7577	10.864	ns		10.6773	10.851	ns
	LOC_Os01g34980	hypothetical protein	7.322	6.83167	0.490333		6.96433	6.763	ns		6.71767	6.77267	ns
	LOC_Os01g35030	multidrug resistance protein 8, putative, expressed	7.557	7.725	ns		7.52833	7.69767	ns		7.23033	7.714	ns
	LOC_Os01g35040	PRLI-interacting factor K, putative, expressed	13.7117	13.6007	ns		14.0897	13.609	0.480667		14.394	13.681	ns
	LOC_Os01g35050	HYP1, putative, expressed	13.7203	13.292	ns		13.3873	13.3457	ns		13.205	13.364	ns
	LOC_Os01g35100	zinc finger, C3HC4 type family protein	6.61933	6.68267	ns		6.186	6.53467	ns		6.516	6.73067	ns
	LOC_Os01g35110	conserved hypothetical protein	8.93333	9.033	ns		8.92	9.02267	ns		8.903	9.01767	ns
	LOC_Os01g41400	amino acid permease, putative, expressed	7.51933	5.92333	1.596	up	8.679	6.14933	2.52967	up	7.678	6.07633	ns
	LOC_Os01g41420	amino acid permease, putative, expressed	14.4997	12.4113	2.08833	up	15.6507	12.3813	3.26933	up	14.5643	12.4413	ns
	LOC_Os01g41430	flavonol-3-O-glycoside-7-O-glucosyltransferase 1, putative, expressed	11.8497	10.417	1.43267	up	12.0957	10.457	1.63867	up	12.0177	10.437	1.58067	up
	LOC_Os01g41450	indole-3-acetate beta-glucosyltransferase, putative	8.17867	7.24567	ns		8.16367	7.15367	1.01	up	8.28733	7.28567	1.00167	up
	LOC_Os01g41530	ribosomal RNA apurinic site specific lyase, putative, expressed	9.428	8.59133	0.836667	up	10.2343	8.687	1.54733	up	10.0417	8.62633	1.41533	up
	LOC_Os01g41550	aspartic proteinase nepenthesin-2 precursor, putative, expressed	12.304	12.242	ns		12.309	12.2753	ns		11.9887	12.2927	ns
	LOC_Os01g41750	leucine-rich repeat receptor protein kinase EXS precursor, putative, expressed	9.63267	9.834	ns		10.2427	9.82	ns		10.491	9.81033	ns
	LOC_Os01g41760	hypothetical protein	7.447	7.04167	0.405333		7.307	7.07567	ns		7.69367	7.11667	ns
	LOC_Os01g41810	cytochrome P450 72A1, putative, expressed	11.3767	11.098	ns		11.9247	11.1587	0.766	up	12.0973	11.121	0.976333	up
	LOC_Os01g41820	cytochrome P450 72A1, putative, expressed	7.90933	8.26567	ns		8.154	8.25767	ns		8.31433	8.303	ns
	R01-TIGRv4S1-001077R		4.99	3.85733	1.13267	up	6.01833	4.59067	1.42767	up	6.89867	4.69933	2.19933	up
	LOC_Os01g47070	acidic endochitinase precursor, putative, expressed	13.3843	13.45	ns		14.188	13.4007	0.787333	up	14.2757	13.385	0.890667	up
	LOC_Os01g47080	pyruvate kinase isozyme G, chloroplast precursor, putative, expressed	13.3437	13.676	ns		13.286	13.6677	-0.381667		13.0313	13.6873	-0.656	down
	LOC_Os01g47110	expressed protein	10.6443	10.5423	ns		10.4223	10.52	ns		10.5843	10.5917	ns
	LOC_Os01g47180	3-5 exonuclease/ nucleic acid binding protein, putative, expressed	7.038	6.60367	ns		7.00433	6.70367	ns		6.87167	6.50133	ns
	LOC_Os01g47190	phosphoglycerate mutase family protein, expressed	8.02967	7.94233	ns		7.90367	7.85933	ns		8.222	7.83333	0.388667
	LOC_Os01g47200	expressed protein	10.858	10.6267	ns		10.6863	10.59	ns		10.4577	10.5687	ns
	LOC_Os01g47256	exosome complex exonuclease RRP40, putative, expressed	7.182	7.04133	ns		7.126	7.05933	ns		7.506	7.05	0.456
	LOC_Os01g27880	sucrose phosphate synthase, putative, expressed	11.4943	11.3397	ns		11.1277	11.216	ns		11.0617	11.3493	ns
	LOC_Os01g27890	cytochrome P450 71D10, putative, expressed	6.318	6.469	ns		5.53667	6.34867	ns		6.41633	6.359	ns
	LOC_Os01g27940	cyclin-L2, putative, expressed	13.1777	12.9873	ns		13.2297	13.0043	ns		13.3357	13.0037	ns
	LOC_Os01g27990	NPL4 family protein, expressed	11.7903	11.7307	ns		11.7887	11.762	ns		11.8263	11.7807	ns
	LOC_Os01g28030	peroxidase 24 precursor, putative, expressed	12.046	12.2693	ns		11.432	12.226	ns		10.211	12.2117	-2.00067	down
	LOC_Os01g28130	retrotransposon protein, putative, unclassified	9.52367	9.10867	ns		9.596	9.389	ns		9.52	9.08167	ns
	LOC_Os01g28280	hypothetical protein	6.66233	6.62367	ns		6.24567	6.60067	ns		6.07767	6.51167	-0.434
	LOC_Os01g28340	retrotransposon protein, putative, Ty3-gypsy subclass	7.02133	6.57633	ns		7.26567	6.56	ns		7.28267	6.75867	ns
	LOC_Os01g28450	pathogenesis-related protein PRB1-2 precursor, putative, expressed	11.1117	11.702	ns		12.0603	11.743	ns		13.457	11.9727	1.48433	up
	LOC_Os01g28460	retrotransposon, putative, centromere-specific	6.31333	5.93867	ns		5.99733	5.90833	ns		5.902	5.34467	ns
	LOC_Os01g28474	transferase, putative, expressed	11.1	11.0387	ns		11.0717	11.0157	ns		10.9477	10.8803	ns
	LOC_Os01g28500	pathogenesis-related protein PRMS precursor, putative, expressed	15.559	14.7717	0.787333	up	15.3467	14.744	0.602667	up	15.8383	14.713	1.12533	up
	R01-TIGRv4S1-000729R		8.34967	8.68367	ns		8.35367	8.62	ns		8.32767	8.62833	ns
	LOC_Os01g28540	stress regulated protein, putative, expressed	12.137	12.1167	ns		11.982	12.0987	ns		12.2343	12.1333	ns
	LOC_Os01g28580	expressed protein	8.97233	9.01267	ns		9.25267	9.001	ns		9.09533	8.92733	ns
	LOC_Os01g31870	metal transporter Nramp6, putative, expressed	10.0743	10.1943	ns		9.82533	10.1613	ns		9.76667	10.2553	-0.488667
	LOC_Os01g31890	transposon protein, putative, unclassified, expressed	10.0707	9.87967	ns		10.0317	9.855	ns		10.2133	9.89833	ns
	LOC_Os01g31940	PUP1, putative, expressed	13.215	12.9253	ns		13.1117	12.9093	ns		13.601	12.9447	ns
	LOC_Os01g31980	transparent testa 12 protein, putative, expressed	11.1287	11.347	ns		11.1813	11.3027	ns		11.3387	11.306	ns
	LOC_Os01g32010	retrotransposon protein, putative, Ty3-gypsy subclass	6.35667	5.91033	ns		6.19833	5.94167	ns		6.141	5.97433	ns
	LOC_Os01g33030	brix domain-containing protein 1, putative, expressed	9.994	10.0233	ns		9.882	10.004	ns		9.94533	9.953	ns
	LOC_Os01g33050	ribosome biogenesis protein RLP24, putative, expressed	9.08333	8.94533	ns		9.08033	8.94333	ns		9.174	8.90233	ns
	LOC_Os01g33060	HEAT repeat family protein, expressed	9.931	10.1013	ns		9.876	10.0963	ns		10.0203	10.1263	ns
	LOC_Os01g33080	fimbrin-like protein 3, putative, expressed	8.70133	9.559	-0.857667	down	8.21733	9.48667	-1.26933	down	6.63333	9.556	-2.92267	down
	LOC_Os01g33110	receptor-like protein kinase 5 precursor, putative, expressed	7.422	7.35333	ns		8.61333	7.28767	1.32567	up	8.67267	7.27867	1.394	up
	LOC_Os01g39770	calcineurin B-like protein 10, putative, expressed	11.9497	12.0467	ns		11.9353	12.0497	ns		11.6853	12.0363	ns
	LOC_Os01g43080	3-5 exonuclease eri-1, putative, expressed	10.574	10.476	ns		11.0667	10.5673	ns		11.1633	10.5823	ns
	LOC_Os01g67810	exo70 exocyst complex subunit family protein, expressed	11.9313	10.7357	1.19567	up	12.214	10.8037	ns		11.426	10.792	ns
	LOC_Os01g67820	exo70 exocyst complex subunit family protein, expressed	11.051	9.865	1.186	up	11.12	9.96567	ns		10.4817	9.75833	ns
	LOC_Os01g67850	protein binding protein, putative, expressed	13.1707	13.2393	ns		13.3933	13.2323	ns		13.2833	13.2013	ns
	LOC_Os01g67860	fructose-bisphosphate aldolase cytoplasmic isozyme, putative, expressed	15.367	15.493	ns		15.3907	15.495	ns		15.5893	15.4533	ns
	LOC_Os01g67870	ceramide glucosyltransferase, putative, expressed	11.799	11.7037	ns		11.7323	11.6903	ns		11.5363	11.6953	ns
	LOC_Os01g67880	vacuolar protein sorting protein 53, putative, expressed	10.791	10.752	ns		10.7463	10.7227	ns		10.9127	10.7743	ns
	LOC_Os01g67910	expressed protein	10.1867	10.1233	ns		10.07	10.059	ns		10.1577	10.065	ns
	LOC_Os01g67920	TPR Domain containing protein, expressed	12.1497	12.0033	ns		12.103	12.0137	ns		12.206	11.987	ns
	LOC_Os01g50360	NAC domain containing protein, expressed	11.5197	12.043	-0.523333		11.459	12.0863	-0.627333	down	11.094	12.0813	-0.987333	down
	LOC_Os01g50370	mitogen-activated protein kinase kinase kinase 1, putative, expressed	11.9697	11.512	ns		13.102	11.538	1.564	up	13.325	11.558	1.767	up
	LOC_Os01g50400	mitogen-activated protein kinase kinase kinase 1, putative, expressed	11.4663	10.727	ns		13.2253	10.9437	2.28167	up	13.1627	11.002	2.16067	up
	LOC_Os01g50410	mitogen-activated protein kinase kinase kinase 1, putative, expressed	13.872	12.4423	ns		13.7647	12.4647	1.3	up	13.211	12.4683	ns
	LOC_Os01g50420	mitogen-activated protein kinase kinase kinase 2, putative, expressed	14.6503	12.9477	1.70267	up	13.6493	13.004	ns		12.8507	13.047	ns
	LOC_Os01g50430	hypothetical protein	6.42333	6.876	ns		6.326	6.97033	-0.644333	down	6.075	6.851	-0.776	down
	LOC_Os01g50440	plasma membrane associated protein, putative, expressed	7.777	9.14367	-1.36667	down	7.998	9.203	ns		7.59033	9.131	-1.54067	down
	LOC_Os01g50450	expressed protein	14.201	14.189	ns		14.092	14.2283	ns		14.188	14.1963	ns
	LOC_Os01g50460	seven-transmembrane-domain protein 1, putative, expressed	12.1257	12.4087	ns		11.2713	12.4063	-1.135	down	10.983	12.4377	-1.45467	down
	LOC_Os01g50470	ran GTPase binding protein, putative, expressed	7.237	7.65467	-0.417667		7.06	7.71533	ns		6.51767	7.68633	-1.16867	down
	LOC_Os01g56630	dymeclin, putative, expressed	9.14667	8.98967	ns		9.18033	8.97933	ns		9.16733	8.99533	ns
	LOC_Os01g56640	expressed protein	10.2413	10.0987	ns		10.2147	10.1	ns		10.611	10.1053	ns
	LOC_Os01g56670	ER degradation-enhancing alpha-mannosidase-like 1, putative, expressed	9.704	9.476	ns		9.719	9.57667	ns		9.86	9.60933	ns
	LOC_Os01g56680	photosystem II reaction center W protein, chloroplast precursor, putative, expressed	16.9953	16.9997	ns		16.7827	17.061	ns		16.5963	17.0987	-0.502333
	LOC_Os01g56690	helix-loop-helix DNA-binding domain containing protein, expressed	4.98033	4.47333	ns		8.593	6.73533	1.85767	up	8.81767	7.16967	1.648	up
	LOC_Os01g59490	L-2-hydroxyglutarate dehydrogenase, mitochondrial precursor, putative, expressed	10.6633	10.5613	ns		10.6557	10.613	ns		10.905	10.807	ns
	LOC_Os01g59500	U3 small nucleolar RNA-associated protein 11, putative, expressed	7.82067	7.886	ns		7.54567	7.855	ns		7.66967	7.89933	ns
	LOC_Os01g57840	expressed protein	11.542	11.8157	ns		11.9613	11.8207	ns		11.9507	11.818	ns
	LOC_Os01g57854	pectinesterase-1 precursor, putative, expressed	7.17867	7.16033	ns		7.334	7.13433	ns		8.519	7.097	1.422	up
	LOC_Os01g57870	disease resistance protein RPS2, putative, expressed	10.4523	10.3283	ns		10.554	10.3337	ns		10.9723	10.344	0.628333	up
	LOC_Os01g57880	early nodulin-like protein 3 precursor, putative, expressed	5.966	7.64467	-1.67867	down	6.20033	7.601	-1.40067	down	5.20067	7.62433	-2.42367	down
	LOC_Os01g57890	ATML1, putative, expressed	9.216	10.0563	-0.840333	down	9.178	10.0373	ns		8.28567	10.0633	-1.77767	down
	LOC_Os01g57900	expressed protein	9.277	9.276	ns		9.02467	9.278	ns		9.17533	9.257	ns
	LOC_Os01g57930	cardiolipin synthetase, putative, expressed	7.528	7.39867	ns		7.38433	7.37833	ns		7.73667	7.35933	0.377333
	LOC_Os01g57941	cytochrome b6-f complex subunit 4, putative, expressed	11.5027	11.7973	ns		11.378	11.7977	-0.419667		11.5637	11.7807	ns
	R01-TIGRv4S1-001502F		12.8643	13.318	-0.453667		12.8207	13.2563	ns		12.979	13.3137	ns
	LOC_Os01g43460	C4-dicarboxylate transporter/malic acid transport protein, expressed	10.14	10.3333	ns		11.9657	10.387	1.57867	up	13.6197	10.5383	3.08133	up
	LOC_Os01g43480	ATP binding protein, putative, expressed	12.518	12.3117	ns		13.064	12.3003	0.763667	up	12.9487	12.2913	0.657333	up
	LOC_Os01g43510	expressed protein	8.82767	8.78533	ns		8.48333	8.77233	ns		7.90067	8.73867	-0.838	down
	LOC_Os01g43520	ceramidase, putative, expressed	10.9677	10.6537	ns		10.7807	10.6463	ns		11.0423	10.6487	0.393667
	LOC_Os01g43540	suppressor of G2 allele of SKP1, putative, expressed	14.288	14.048	ns		14.4593	14.0543	ns		14.716	14.0373	0.678667	up
	LOC_Os01g43550	OsWRKY12 - Superfamily of rice TFs having WRKY and zinc finger domains, expressed	7.286	6.68867	ns		7.71033	6.62233	ns		8.009	6.67033	1.33867	up
	LOC_Os01g43580	BY-2 kinesin-like protein 10, putative, expressed	11.98	12.4957	-0.515667		11.846	12.5263	-0.680333	down	10.6167	12.517	-1.90033	down
	LOC_Os01g43590	heat shock factor protein HSF8, putative, expressed	9.37533	9.539	ns		8.257	9.45133	-1.19433	down	7.83	9.40167	-1.57167	down
	LOC_Os01g43610	ovate protein, putative, expressed	7.86767	8.29567	ns		8.148	8.28333	ns		7.62233	8.284	ns
	LOC_Os01g43630	adaptin N terminal region family protein, expressed	9.34833	9.36433	ns		9.38167	9.32367	ns		9.612	9.38833	ns
	R01-TIGRv4S1-001011R		13.7497	13.523	ns		13.809	13.5123	ns		14.1047	13.533	0.571667
	LOC_Os01g43650	OsWRKY11 - Superfamily of rice TFs having WRKY and zinc finger domains, expressed	8.145	7.94267	ns		8.271	7.96133	ns		9.12367	7.92167	1.202	up
	R01-TIGRv4S1-001012R		11.3917	11.304	ns		11.499	11.3123	ns		11.6013	11.2993	ns
	LOC_Os01g43680	expressed protein	12.8813	12.7527	ns		12.9503	12.7667	ns		12.976	12.735	ns
	LOC_Os01g43700	cytochrome P450 72A1, putative, expressed	12.7677	12.6743	ns		12.4613	12.727	ns		12.4467	12.723	ns
	LOC_Os01g43710	cytochrome P450 72A1, putative, expressed	6.44833	6.50667	ns		6.921	6.43033	ns		7.13633	6.40567	ns
	LOC_Os01g43720	cytochrome P450 72A1, putative, expressed	10.1683	6.611	3.55733	up	10.4437	6.625	3.81867	up	10.5843	6.58167	4.00267	up
	LOC_Os01g43740	cytochrome P450 72A1, putative, expressed	11.8687	10.88	ns		11.9513	10.854	ns		11.3347	10.914	ns
	LOC_Os01g43750	cytochrome P450 72A1, putative, expressed	10.3907	7.12067	3.27	up	10.5523	6.90233	3.65	up	10.6087	6.94967	3.659	up
	LOC_Os01g43760	cytochrome P450 72A1, putative, expressed	10.622	10.5223	ns		10.5687	10.5303	ns		10.7907	10.44	ns
	LOC_Os01g43844	cytochrome P450 72A1, putative, expressed	13.7257	13.619	ns		14.3217	13.673	0.648667	up	14.799	13.678	1.121	up
	LOC_Os01g43851	cytochrome P450 72A1, putative, expressed	9.10267	9.101	ns		9.51633	9.19833	ns		10.4193	9.425	0.994333	up
	LOC_Os01g36540	selenium-binding protein-like, putative	8.97567	8.86333	ns		8.91967	8.81967	ns		8.93967	8.837	ns
	LOC_Os01g36580	nodulin-like protein, putative, expressed	9.468	9.22833	ns		9.134	9.23967	ns		9.38933	9.25367	ns
	LOC_Os01g36600	expressed protein	8.16767	7.94567	ns		8.14367	7.85633	ns		8.42967	7.91533	0.514333
	LOC_Os01g43870	CTD-phosphatase-like protein, putative, expressed	13.8463	13.6057	ns		14.141	13.6047	ns		14.1107	13.4937	0.617	up
	LOC_Os01g43890	SCPL50, putative, expressed	10.0023	9.60767	ns		10.0973	9.596	ns		10.7633	9.737	1.02633	up
	LOC_Os01g43910	OsMPK20-1 - putative MAPK based on amino acid sequence homology, expressed	10.5397	10.813	ns		10.4817	10.9087	ns		9.939	10.8143	-0.875333	down
	LOC_Os01g43990	hypothetical protein	8.38533	8.02667	ns		8.27	8.058	ns		8.52967	8.00367	0.526
	LOC_Os01g44040	O-acetyltransferase, putative, expressed	10.9483	11.7167	-0.768333	down	10.7683	11.674	-0.905667	down	10.3763	11.6707	-1.29433	down
	LOC_Os01g44050	siroheme synthase, putative, expressed	10.727	10.2053	ns		10.941	10.1107	0.830333	up	10.7567	10.232	ns
	LOC_Os01g44090	GPI-anchored protein, putative, expressed	9.78267	10.2523	ns		9.56567	10.2273	-0.661667	down	9.38	10.267	-0.887	down
	LOC_Os01g44110	BRASSINOSTEROID INSENSITIVE 1-associated receptor kinase 1 precursor, putative, expressed	6.55433	6.88167	ns		6.44333	6.97767	-0.534333		6.605	7.002	ns
	LOC_Os01g44120	expressed protein	10.5357	9.75433	ns		9.80167	9.70767	ns		9.78867	9.777	ns
	LOC_Os01g44130	aspartic proteinase oryzasin-1 precursor, putative, expressed	8.65033	10.4173	-1.767	down	8.37567	10.4657	-2.09	down	5.93533	10.452	-4.51667	down
	LOC_Os01g44190	conserved hypothetical protein	8.28467	8.074	ns		8.43167	8.15967	ns		8.10167	7.98467	ns
	LOC_Os01g44200	retrotransposon protein, putative, unclassified	7.49033	7.486	ns		7.30367	7.475	ns		7.257	7.408	ns
	LOC_Os01g44210	50S ribosomal protein L31, putative, expressed	15.9587	16.296	ns		15.8713	16.3233	ns		15.8847	16.3493	ns
	LOC_Os01g45140	cytokinin-O-glucosyltransferase 1, putative, expressed	9.65267	9.68467	ns		8.98	9.50333	ns		8.99033	9.54833	ns
	LOC_Os01g45150	conserved hypothetical protein	6.673	6.18667	ns		6.88333	6.406	ns		7.198	6.32533	ns
	LOC_Os01g45190	eukaryotic initiation factor 4A-3, putative, expressed	13.7723	13.612	ns		13.662	13.6177	ns		13.7137	13.5883	ns
	LOC_Os01g45200	dihydroflavonol-4-reductase, putative, expressed	12.7447	12.829	ns		12.5807	12.811	ns		12.0627	12.7877	-0.725	down
	LOC_Os01g45250	expressed protein	14.467	13.788	ns		14.1417	13.781	ns		14.4223	13.769	ns
	LOC_Os01g45274	carbonic anhydrase, chloroplast precursor, putative, expressed	16.4073	16.8037	ns		16.275	16.9253	ns		15.868	16.9923	-1.12433	down
	LOC_Os01g45310	translation initiation factor IF-2, putative	8.06867	8.19667	ns		8.187	8.295	ns		8.10867	8.18567	ns
	LOC_Os01g45360	vegetative cell wall protein gp1 precursor, putative, expressed	14.342	14.2437	ns		14.195	14.229	ns		13.9797	14.2953	ns
	LOC_Os01g45370	expressed protein	10.9047	10.8607	ns		10.6877	10.871	ns		10.736	10.8093	ns
	LOC_Os01g45380	ATP binding protein, putative, expressed	11.8657	12.025	ns		11.7417	12.022	ns		11.5397	12.002	-0.462333
	LOC_Os01g45390	HD domain containing protein, expressed	9.433	9.31433	ns		9.41933	9.36567	ns		9.59567	9.31733	ns
	LOC_Os01g45439	expressed protein	11.9967	12.003	ns		12.0597	12.0837	ns		11.9003	12.0543	ns
	LOC_Os01g45450	mitochondrial chaperone BCS1, putative, expressed	6.95033	7.008	ns		7.145	6.969	ns		7.59833	7.08167	ns
	R01-TIGRv4S1-001080F		11.4323	11.7503	ns		11.0797	11.7607	-0.681	down	11.1693	11.7137	-0.544333
	LOC_Os01g45470	expressed protein	17.0563	17.0053	ns		17.0327	16.9877	ns		17.2657	16.9703	ns
	LOC_Os01g45520	D-mannose binding lectin family protein	6.761	6.691	ns		6.83067	6.52967	ns		7.72033	6.82067	0.899667	up
	LOC_Os01g45530	single-stranded DNA-binding protein, putative, expressed	9.81	9.25433	0.555667		9.85067	9.22133	ns		10.1083	9.20933	0.899	up
	LOC_Os01g45550	auxin efflux carrier component 3a, putative, expressed	8.77667	8.543	ns		9.015	8.53867	ns		9.34033	8.53033	ns
	LOC_Os01g45620	OsMPK21-2 - putative MAPK based on amino acid sequence homology, expressed	8.583	8.523	ns		8.44433	8.49433	ns		8.713	8.53633	ns
	LOC_Os01g45640	tat pathway signal sequence family protein, expressed	11.4193	11.3203	ns		11.6273	11.3333	ns		12.5363	11.3573	ns
	LOC_Os01g45670	expressed protein	11.024	10.832	ns		11.0447	10.8293	ns		11.367	10.8693	0.497667
	LOC_Os01g45700	expressed protein	10.1807	10.888	ns		9.75	10.8487	-1.09867	down	9.89433	10.8287	-0.934333	down
	LOC_Os01g45730	nucleic acid binding protein, putative	9.736	10.3097	-0.573667		9.22433	10.2803	-1.056	down	6.37367	10.2537	-3.88	down
	LOC_Os01g45750	bile acid sodium symporter/ transporter, putative, expressed	14.9327	14.966	ns		14.8937	14.9403	ns		14.9067	14.9643	ns
	LOC_Os01g45760	disulfide oxidoreductase/ monooxygenase/ oxidoreductase, putative, expressed	7.43	7.91633	ns		6.91267	7.94967	ns		5.88533	7.95267	-2.06733	down
	LOC_Os01g43090	auxin-induced protein PCNT115, putative, expressed	13.0023	12.678	ns		12.831	12.6157	ns		12.8717	12.634	ns
	LOC_Os01g43100	catalytic/ protein phosphatase type 2C/ protein serine/threonine phosphatase, putative, expressed	12.151	12.312	ns		12.406	12.318	ns		12.6383	12.3187	ns
	LOC_Os01g43120	ATP-dependent RNA helicase has1, putative, expressed	11.598	11.5907	ns		11.552	11.6027	ns		11.7283	11.601	ns
	LOC_Os01g43130	ATP-dependent RNA helicase HAS1, putative, expressed	10.0633	10.1103	ns		10.2113	10.1207	ns		10.3083	10.0817	ns
	LOC_Os01g43140	triacylglycerol lipase, putative, expressed	10.025	10.6927	-0.667667	down	10.1747	10.719	ns		9.73433	10.7677	-1.03333	down
	LOC_Os01g43150	OsFtsH9 - Oryza sativa FtsH protease, homologue of AtFtsH11, expressed	9.77967	9.833	ns		9.759	9.80633	ns		9.76467	9.76767	ns
	LOC_Os01g43160	polygalacturonase, putative, expressed	11.363	11.5457	ns		11.276	11.529	ns		10.965	11.5263	-0.561333
	LOC_Os01g43170	polypyrimidine tract-binding protein homolog 2, putative, expressed	11.4077	11.4397	ns		11.4337	11.4357	ns		11.6327	11.4027	ns
	LOC_Os01g61830	nucleic acid binding protein, putative, expressed	10.7783	10.751	ns		10.782	10.7457	ns		11.094	10.7513	ns
	LOC_Os01g61840	hypothetical protein	6.658	6.829	ns		7.44267	6.87333	ns		7.43567	6.93167	ns
	R01-TIGRv4S1-001598R		15.694	14.915	ns		16.0647	14.8573	1.20733	up	15.437	14.958	ns
	LOC_Os01g61860	TBC domain containing protein, expressed	10.064	10.3433	ns		10.018	10.3903	ns		9.768	10.296	-0.528
	LOC_Os01g61880	respiratory burst oxidase, putative, expressed	13.0987	13.089	ns		12.753	13.0107	ns		12.767	13.1143	-0.347333
	LOC_Os01g61890	AT hook motif family protein, expressed	10.0127	10.1733	ns		10.195	10.433	ns		10.4327	10.416	ns
	LOC_Os01g61900	CCT, putative, expressed	11.144	11.301	ns		11.0867	11.3003	ns		10.9227	11.2857	-0.363
	LOC_Os01g61910	protein kinase interacting protein 1, putative, expressed	8.05	7.874	ns		7.76467	7.82067	ns		7.74567	7.84467	ns
	LOC_Os01g61920	histone H4, putative, expressed	7.821	7.94367	ns		7.354	8.00267	-0.648667	down	7.064	7.97533	ns
	LOC_Os01g61930	SAC3/GANP family protein, expressed	11.018	11.049	ns		10.9263	11.025	ns		10.8227	10.9677	ns
	LOC_Os01g61940	ATPase, coupled to transmembrane movement of substances, putative, expressed	11.119	10.2517	ns		11.2573	10.2287	ns		10.7897	10.206	ns
	LOC_Os01g39060	expressed protein	10.6673	10.795	ns		10.527	10.756	ns		10.3323	10.7457	ns
	LOC_Os01g49250	SLL2-S9-protein, putative, expressed	11.054	10.841	ns		11.2587	10.8397	0.419		11.5037	10.8487	0.655	up
	LOC_Os01g49280	protein binding protein, putative, expressed	10.953	10.8483	ns		10.3953	10.8817	ns		10.2583	10.9107	-0.652333	down
	LOC_Os01g49290	guanine nucleotide-binding protein beta subunit-like protein, putative, expressed	12.637	12.5333	ns		12.6887	12.5467	ns		12.6693	12.5427	ns
	LOC_Os01g49310	expressed protein	10.316	10.2093	ns		10.3387	10.2253	ns		10.3187	10.2673	ns
	LOC_Os01g49320	acidic endochitinase precursor, putative, expressed	12.3547	12.345	ns		12.8083	12.3497	ns		12.9057	12.3373	0.568333
	LOC_Os01g49330	methionyl-tRNA formyltransferase, putative, expressed	6.782	7.04633	ns		6.91367	7.083	ns		7.166	7.06467	ns
	LOC_Os01g49340	arginine/serine-rich coiled coil protein 1, putative, expressed	10.604	10.469	ns		10.546	10.454	ns		10.69	10.478	ns
	LOC_Os01g49350	MAPK activating protein PM28, putative, expressed	10.8193	10.8733	ns		10.6647	10.837	ns		10.7407	10.7893	ns
	LOC_Os01g49670	cytidyltransferase-related, putative, expressed	9.71933	9.71333	ns		9.59667	9.731	ns		9.75467	9.73067	ns
	LOC_Os01g49680	DNA repair helicase XPB2, putative, expressed	11.799	11.7217	ns		11.8527	11.7523	ns		11.92	11.714	ns
	LOC_Os01g49690	serine/threonine-protein phosphatase 6, putative, expressed	12.6297	12.5287	ns		12.5177	12.5473	ns		12.5203	12.4973	ns
	LOC_Os01g49710	glutathione S-transferase GSTU6, putative, expressed	8.65167	8.711	ns		9.50967	8.63067	0.879	up	10.001	8.714	1.287	up
	LOC_Os01g49720	glutathione S-transferase GSTU6, putative, expressed	10.485	10.14	ns		11.4213	10.16	1.26133	up	12.079	10.185	1.894	up
	LOC_Os01g49730	expressed protein	9.21933	8.926	ns		9.553	8.86967	ns		9.83433	8.87533	ns
	LOC_Os01g49740	vesicular transport-associated repeat protein, putative, expressed	13.4637	13.4467	ns		13.3393	13.4197	ns		13.1683	13.4333	ns
	LOC_Os01g49750	expressed protein	7.37	7.59667	ns		7.25667	7.497	ns		9.44133	7.625	1.81633	up
	LOC_Os01g49760	expressed protein	8.869	8.85867	ns		8.82933	8.85533	ns		9.232	8.909	ns
	LOC_Os01g49770	protein binding protein, putative, expressed	13.2453	13.2453	ns		13.2357	13.2683	ns		13.2567	13.2837	ns
	LOC_Os01g50200	anthocyanidin 5,3-O-glucosyltransferase, putative, expressed	13.835	14.0763	ns		13.5387	14.0873	ns		12.3147	14.109	-1.79433	down
	LOC_Os01g50290	hypothetical protein	8.27267	8.248	ns		7.93733	8.127	ns		8.351	8.371	ns
	LOC_Os01g50310	VIP1 protein, putative, expressed	14.393	14.1737	ns		14.3513	14.1313	ns		14.4643	14.0783	0.386
	LOC_Os01g50320	surp module family protein, expressed	12.299	12.2447	ns		12.2247	12.2337	ns		12.2133	12.198	ns
	LOC_Os01g50340	transposon protein, putative, unclassified, expressed	10.4827	10.508	ns		10.413	10.504	ns		10.3487	10.468	ns
	LOC_Os01g50350	expressed protein	8.07733	6.97367	ns		9.905	7.00833	2.89667	up	9.17533	6.992	ns
	LOC_Os01g56730	expressed protein	9.37567	9.214	ns		9.206	9.16033	ns		9.20833	9.12133	ns
	LOC_Os01g56750	F-box domain containing protein	6.817	6.06533	0.751667	up	6.88967	6.10533	ns		7.43633	5.975	1.46133	up
	LOC_Os01g56780	plus-3 domain containing protein, expressed	13.0717	13.303	ns		12.8127	13.2823	ns		12.5163	13.1947	-0.678333	down
	LOC_Os01g56790	expressed protein	10.284	10.201	ns		10.1843	10.2377	ns		10.3017	10.1837	ns
	LOC_Os01g56800	MATH domain containing protein, expressed	11.8723	11.9537	ns		11.7543	11.94	ns		11.8277	11.8933	ns
	LOC_Os01g56810	cytokinin dehydrogenase 5 precursor, putative, expressed	11.0273	11.0633	ns		11.284	11.0617	ns		10.9427	11.0603	ns
	R01-TIGRv4S1-001428R		9.25467	8.93667	ns		9.10633	8.854	ns		9.39433	8.84667	ns
	LOC_Os01g56820	expressed protein	11.1233	11.078	ns		10.995	11.1133	ns		11.0913	11.102	ns
	LOC_Os01g56850	expressed protein	11.7023	11.319	ns		11.9713	11.303	0.668333	up	12.201	11.3323	0.868667	up
	LOC_Os01g56860	WD-repeat protein 13, putative, expressed	9.98533	10.0213	ns		9.83767	10.0397	ns		9.954	10.026	ns
	LOC_Os01g56870	expressed protein	6.16633	6.181	ns		6.26367	6.096	ns		6.143	6.19367	ns
	LOC_Os01g56880	purple acid phosphatase precursor, putative, expressed	15.8743	15.6477	ns		15.684	15.6463	ns		15.5557	15.622	ns
	LOC_Os01g56890	expressed protein	15.9523	15.565	ns		16.1137	15.5723	ns		15.9483	15.5323	0.416
	LOC_Os01g56900	expressed protein	11.184	10.8673	ns		11.3103	10.84	ns		11.504	10.849	0.655	up
	LOC_Os01g56910	expressed protein	8.22433	8.21767	ns		8.11067	8.249	ns		8.30667	8.39467	ns
	LOC_Os01g56930	aspartic proteinase nepenthesin-2 precursor, putative, expressed	7.90833	8.09067	ns		8.022	8.032	ns		7.84033	8.101	ns
	LOC_Os01g56960	acid phosphatase, putative	12.1983	12.1877	ns		12.0187	12.188	ns		11.7327	12.1957	ns
	LOC_Os01g56969	nucleic acid binding protein, putative, expressed	14.2413	14.444	ns		14.1077	14.4633	ns		14.1823	14.4587	ns
	LOC_Os01g56980	acid phosphatase, putative, expressed	7.43433	7.54333	ns		6.94367	7.49967	ns		6.67033	7.50933	-0.839	down
	LOC_Os01g39780	expressed protein	11.0193	10.7227	ns		10.7917	10.714	ns		10.8843	10.694	ns
	LOC_Os01g39790	esterase, putative, expressed	11.0887	10.942	ns		11.1003	11.02	ns		11.2547	11.0763	ns
	LOC_Os01g39800	esterase, putative, expressed	9.682	9.66733	ns		9.561	9.69067	ns		9.47933	9.649	ns
	LOC_Os01g39810	mannosyltransferase, putative, expressed	7.02467	6.902	ns		6.69	6.99	ns		6.72767	6.99633	ns
	LOC_Os01g39830	beta-galactosidase precursor, putative, expressed	8.419	9.37767	-0.958667	down	8.41367	9.38267	-0.969	down	7.67933	9.36233	-1.683	down
	LOC_Os01g39840	expressed protein	9.66767	9.30133	ns		9.77767	9.24833	0.529333		10.082	9.31667	0.765333	up
	LOC_Os01g39860	1-aminocyclopropane-1-carboxylate oxidase 1, putative, expressed	8.94067	9.05133	ns		9.07	9.08867	ns		9.499	8.993	ns
	LOC_Os01g39890	submergence induced protein SI397, putative, expressed	10.0783	10.023	ns		10.164	10.0133	ns		10.3513	10.022	ns
	LOC_Os01g39900	protein tolA, putative, expressed	8.47633	8.43733	ns		8.41933	8.389	ns		8.62467	8.36667	ns
	LOC_Os01g33160	pop3 peptide, putative, expressed	4.98567	7.135	-2.14933	down	4.585	7.08233	-2.49733	down	3.66533	7.353	-3.68767	down
	LOC_Os01g33204	retrotransposon protein, putative, unclassified, expressed	6.472	6.115	0.357		6.378	6.05	ns		6.38967	5.97633	ns
	LOC_Os01g33230	glycosyltransferase family 28 C-terminal domain containing protein, expressed	10.0507	9.689	0.361667		9.97067	9.68767	ns		9.877	9.66967	ns
	LOC_Os01g33390	hypothetical protein	9.87	9.84267	ns		9.741	9.81433	ns		9.692	9.68933	ns
	LOC_Os01g33400	helix-loop-helix DNA-binding domain containing protein	9.166	9.04767	ns		9.39733	9.05233	ns		9.41133	9.06733	ns
	LOC_Os01g49360	FAD binding domain containing protein, putative, expressed	9.868	10.0523	ns		10.091	10.117	ns		9.90833	10.083	ns
	LOC_Os01g49370	expressed protein	9.998	9.69433	ns		10.2603	9.803	ns		10.1173	9.68167	ns
	LOC_Os01g49380	monoglyceride lipase, putative, expressed	11.0683	11.1303	ns		11.099	11.1493	ns		11.175	11.1397	ns
	LOC_Os01g49390	isopentenyltransferase, putative, expressed	6.68533	6.89667	ns		6.833	6.89767	ns		6.89433	6.871	ns
	LOC_Os01g49410	expressed protein	13.3393	13.158	ns		13.534	13.1117	0.422333		13.428	13.158	ns
	LOC_Os01g49440	expressed protein	10.131	10.2397	ns		10.2753	10.2657	ns		10.0503	10.265	ns
	LOC_Os01g49470	CHY zinc finger family protein, expressed	12.1037	12.5017	ns		12.116	12.6213	-0.505333		12.2933	12.7133	-0.42
	LOC_Os01g49490	expressed protein	10.016	9.70567	ns		9.91667	9.73167	ns		10.0297	9.71933	ns
	LOC_Os01g49510	esterase/lipase/thioesterase, putative, expressed	12.2427	12.05	ns		12.1723	12.053	ns		12.2457	12.0683	ns
	LOC_Os01g49529	OsWAK10a - OsWAK receptor-like cytoplasmic kinase (OsWAK-RLCK), expressed	13.8307	14.0273	ns		13.6293	13.9983	ns		13.538	14.0427	-0.504667
	LOC_Os01g49580	protein kinase domain containing protein, expressed	8.71733	8.86333	ns		9.14467	8.79733	ns		9.332	8.78967	ns
	LOC_Os01g49614	Ser/Thr protein kinase, putative, expressed	7.88667	7.72133	ns		9.05867	7.83133	1.22733	up	9.217	7.85267	1.36433	up
	LOC_Os01g52330	NB-ARC domain containing protein, expressed	7.37033	7.306	ns		7.40633	6.804	0.602333	up	8.28433	6.92167	1.36267	up
	LOC_Os01g52340	NB-ARC domain containing protein, expressed	7.12633	6.88133	ns		7.28333	6.89	ns		7.92967	6.913	1.01667	up
	R01-TIGRv4S1-001313F		8.78133	8.72167	ns		8.665	8.71433	ns		8.898	8.72067	ns
	LOC_Os01g52370	expressed protein	12.031	12.194	ns		11.8183	12.1637	ns		11.939	12.1707	ns
	LOC_Os01g52390	plasminogen activator inhibitor 1 RNA-binding protein, putative, expressed	13.834	13.833	ns		13.798	13.847	ns		13.8337	13.8387	ns
	LOC_Os01g52400	acyl---UDP-N-acetylglucosamine O-acyltransferase, putative, expressed	10.5207	10.2963	ns		10.752	10.289	ns		10.7977	10.2733	0.524333
	LOC_Os01g52450	hexokinase-2, putative, expressed	7.721	7.04333	0.677667	up	7.828	6.89467	0.933333	up	8.246	6.92467	1.32133	up
	LOC_Os01g52460	regulator of ribonuclease activity A, putative, expressed	13.2807	13.0303	ns		13.0753	12.9317	ns		13.217	12.9607	ns
	LOC_Os01g52470	elongation factor 2, putative, expressed	11.6197	6.75	4.86967	up	12.1553	6.74133	5.414	up	11.6763	6.65033	5.026	up
	LOC_Os01g52480	senescence-associated protein 12, putative, expressed	9.54533	9.754	ns		9.60167	9.776	ns		9.67867	9.75567	ns
	LOC_Os01g49640	nonspecific lipid-transfer protein precursor, putative, expressed	6.799	6.27067	ns		6.663	6.299	ns		6.50067	6.35367	ns
	LOC_Os01g40950	hypothetical protein	8.76733	8.33967	ns		9.29067	8.317	0.973667	up	10.1147	8.371	1.74367	up
	LOC_Os01g40980	regulator of telomere elongation helicase 1, putative, expressed	9.59967	9.33633	ns		9.536	9.29333	ns		9.828	9.34467	0.483333
	LOC_Os01g40990	expressed protein	11.929	11.867	ns		11.925	11.884	ns		12.042	11.8827	ns
	LOC_Os01g41000	ZCW7, putative	7.26267	7.03033	ns		7.10533	7.04633	ns		7.396	7.04167	0.354333
	LOC_Os01g41010	MARD1, putative, expressed	12.031	12.072	ns		11.852	12.085	ns		11.609	12.075	ns
	LOC_Os01g41040	protein SYS1, putative, expressed	6.696	7.12867	ns		6.578	7.19667	ns		6.725	7.16667	-0.441667
	LOC_Os01g41190	expressed protein	12.9927	12.942	ns		12.956	12.9417	ns		12.9757	12.9	ns
	LOC_Os01g41210	transposon protein, putative, Mutator sub-class, expressed	9.826	9.65067	ns		9.52	9.65667	ns		9.47433	9.54067	ns
	LOC_Os01g41220	expressed protein	12.75	12.8653	ns		12.75	12.8353	ns		12.8817	12.85	ns
	LOC_Os01g41240	sigma factor sigB regulation protein rsbQ, putative, expressed	12.9487	13.02	ns		13.5447	13.001	ns		13.644	13.0153	ns
	LOC_Os01g41250	ribosomal RNA apurinic site specific lyase, putative, expressed	8.24533	7.99133	ns		8.18933	8.059	ns		8.346	7.94567	0.400333
	LOC_Os01g42320	aspartic proteinase nepenthesin-2 precursor, putative	9.39567	9.14933	ns		9.53	9.15167	ns		9.86567	9.07467	ns
	LOC_Os01g42330	retrotransposon protein, putative, unclassified	5.257	5.093	ns		7.04767	5.40533	1.64233	up	7.321	5.762	1.559	up
	R01-TIGRv4S1-000992F		6.32633	5.68433	ns		6.669	5.69667	ns		6.71667	5.58167	1.135	up
	LOC_Os01g42370	PDR5-like ABC transporter, putative, expressed	8.60033	7.199	ns		8.65467	7.19733	1.45733	up	9.8	7.616	2.184	up
	LOC_Os01g42380	PDR5-like ABC transporter, putative, expressed	11.607	11.0657	ns		11.915	11.0867	0.828333	up	12.6833	11.017	1.66633	up
	R01-TIGRv4S1-000993F		6.24533	6.11633	ns		6.20567	6.29633	ns		6.66467	6.492	ns
	LOC_Os01g42400	protein kinase domain containing protein	5.91367	6.10433	ns		5.89933	6.184	-0.284667		5.887	6.248	ns
	LOC_Os01g42410	PDR5-like ABC transporter, putative, expressed	10.4117	10.8623	ns		12.011	10.915	1.096	up	12.5037	10.938	1.56567	up
	LOC_Os01g43220	hydrolase, hydrolyzing O-glycosyl compounds, putative, expressed	7.92767	8.12	ns		7.72533	8.18533	ns		7.91333	8.25033	ns
	LOC_Os01g43230	expressed protein	13.1653	13.6277	ns		12.1323	13.6237	-1.49133	down	11.9913	13.8293	-1.838	down
	LOC_Os01g43250	seh1-like protein, putative, expressed	8.67	8.66933	ns		8.72767	8.662	ns		9.01767	8.74833	ns
	LOC_Os01g43270	hydroquinone glucosyltransferase, putative	9.467	9.44733	ns		9.16467	9.40033	ns		9.309	9.417	ns
	LOC_Os01g43274	expressed protein	6.84633	6.93667	ns		6.313	6.94533	-0.632333	down	6.43833	6.85633	-0.418
	LOC_Os01g43280	hydroquinone glucosyltransferase, putative, expressed	6.84167	6.86933	ns		7.06567	6.864	ns		6.80867	6.90333	ns
	R01-TIGRv4S1-000997R		8.54	8.34733	ns		8.334	8.32667	ns		8.51	8.35367	ns
	LOC_Os01g43320	amino acid permease-like protein, putative, expressed	6.02667	6.93767	-0.911	down	5.86333	7.001	-1.13767	down	6.40167	7.055	ns
	R01-TIGRv4S1-001027F		7.003	7.07967	ns		6.93	7.19167	ns		7.02933	7.12533	ns
	LOC_Os01g67560	acid phosphatase/vanadium-dependent haloperoxidase related, putative, expressed	12.3697	12.623	ns		11.815	12.6187	ns		11.4223	12.6117	-1.18933	down
	LOC_Os01g67570	PDE312, putative, expressed	11.6583	11.9977	ns		11.7367	11.9983	ns		11.8533	11.9967	ns
	R01-TIGRv4S1-001843F		9.545	9.21433	ns		9.55333	9.19567	ns		9.67767	9.18067	0.497
	LOC_Os01g67580	multidrug resistance-associated protein 9, putative, expressed	6.90033	6.86067	ns		7.39767	6.82867	0.569		7.74467	6.84467	0.9	up
	LOC_Os01g67590	neurolysin, mitochondrial precursor, putative, expressed	9.614	9.67733	ns		9.35933	9.722	ns		9.389	9.63533	ns
	LOC_Os01g67600	esterase, putative, expressed	12.4037	12.02	ns		12.9427	12.009	0.933667	up	12.88	12.0287	ns
	LOC_Os01g67630	peptide transporter PTR2, putative, expressed	12.364	12.215	ns		12.028	12.2097	ns		11.837	12.23	ns
	LOC_Os01g50530	cytochrome P450 monooxygenase CYP711A, putative, expressed	7.52133	7.75733	ns		6.98733	7.72267	ns		7.16	7.68033	-0.520333
	LOC_Os01g50590	cytochrome P450 3A9, putative	6.44733	5.48567	ns		6.377	5.708	ns		6.224	5.09267	ns
	LOC_Os01g50610	jasmonate O-methyltransferase, putative, expressed	10.6197	10.545	ns		10.6283	10.5217	ns		10.1903	10.509	ns
	LOC_Os01g50616	phosphatidylinositol transporter/ transporter, putative, expressed	9.14567	9.01567	ns		9.24133	9.00533	ns		9.29933	8.985	ns
	LOC_Os01g50622	wound inducive gene, putative, expressed	11.5167	11.3773	ns		11.4823	11.393	ns		11.8973	11.3847	0.512667
	LOC_Os01g52120	expressed protein	8.071	8.57733	ns		7.98933	8.503	ns		8.03667	8.537	-0.500333
	LOC_Os01g52130	sulfate transporter 3.5, putative, expressed	10.368	10.5867	ns		10.5473	10.5543	ns		10.7947	10.5543	ns
	LOC_Os01g52140	expressed protein	6.40033	6.64867	ns		6.40333	6.53867	ns		6.79233	6.60633	ns
	LOC_Os01g52160	metal ion binding protein, putative, expressed	9.33233	9.33167	ns		8.949	9.357	ns		8.08833	9.30833	-1.22	down
	LOC_Os01g52170	HCF101, putative, expressed	12.561	12.582	ns		12.2283	12.6057	ns		12.1303	12.6203	-0.49
	LOC_Os01g52200	hydrogen-transporting ATP synthase, rotational mechanism, putative	7.24867	7.399	ns		7.23633	7.468	ns		6.76433	7.49233	-0.728	down
	LOC_Os01g52214	NADH-ubiquinone oxidoreductase 20 kDa subunit, mitochondrial precursor, putative, expressed	13.0143	13.0683	ns		12.9377	13.0193	ns		12.9517	13.0277	ns
	LOC_Os01g52230	phosphatase phospho1, putative, expressed	16.933	17.1937	ns		16.1817	17.44	-1.25833	down	15.4247	17.4147	-1.99	down
	LOC_Os01g35160	receptor-like protein kinase 4, putative, expressed	9.74133	9.25733	0.484		10.08	9.22067	0.859333	up	10.247	9.27533	0.971667	up
	LOC_Os01g35170	tRNA (guanine-N(1)-)-methyltransferase, putative, expressed	7.48333	7.65033	ns		7.17067	7.56433	ns		7.44467	7.58	ns
	LOC_Os01g35184	CBL-interacting serine/threonine-protein kinase 24, putative, expressed	11.3663	11.3133	ns		11.1607	11.2183	ns		11.2773	11.312	ns
	LOC_Os01g35230	desacetoxyvindoline 4-hydroxylase, putative, expressed	8.75633	8.27967	0.476667		8.70633	8.21267	ns		8.91967	8.217	0.702667	up
	LOC_Os01g35320	conserved hypothetical protein	6.899	6.97633	ns		6.65033	6.92833	ns		6.75333	6.93167	ns
	LOC_Os01g35330	circumsporozoite protein precursor, putative, expressed	14.237	13.9337	ns		14.2847	13.9493	ns		14.291	13.8987	0.392333
	LOC_Os01g36120	conserved hypothetical protein	6.18	6.458	ns		6.088	6.44167	ns		5.85533	6.49767	ns
	LOC_Os01g36130	protamine P1 family protein	11.187	10.287	0.9	up	11.359	10.3253	1.03367	up	11.169	10.2593	0.909667	up
	LOC_Os01g36220	common plant regulatory factor 7, putative, expressed	12.4953	12.2267	ns		12.2217	12.1507	ns		12.2953	12.186	ns
	LOC_Os01g36229	expressed protein	8.973	9.10533	ns		8.60733	9.04233	ns		8.60367	9.033	ns
	LOC_Os01g36240	peroxidase 72 precursor, putative, expressed	8.93567	9.56567	-0.63	down	8.74767	9.52733	-0.779667	down	7.379	9.57067	-2.19167	down
	LOC_Os01g36294	cytochrome P450 71C4, putative, expressed	6.685	7.825	ns		7.54867	7.75667	ns		7.72233	7.76633	ns
	LOC_Os01g36340	hypothetical protein	6.19767	5.7	ns		7.48067	5.65367	1.827	up	6.97333	5.41167	ns
	LOC_Os01g36350	cytochrome P450 71C4, putative, expressed	9.754	10.2247	-0.470667		9.59867	10.2153	ns		9.36933	10.1877	-0.818333	down
	LOC_Os01g36390	DNA replication licensing factor mcm4, putative, expressed	6.31467	6.56067	ns		6.20467	6.471	ns		5.264	6.51067	-1.24667	down
	R01-TIGRv4S1-000842F		10.3957	10.2277	ns		10.229	10.186	ns		10.3027	10.1617	ns
	LOC_Os01g36460	myb-related protein Hv33, putative, expressed	9.74167	10.5573	-0.815667	down	9.47467	10.5447	ns		7.185	10.516	-3.331	down
	LOC_Os01g38880	hypothetical protein	6.89433	6.255	0.639333	up	7.649	6.31667	1.33233	up	7.47667	6.274	1.20267	up
	LOC_Os01g38950	casein kinase I isoform delta-like, putative, expressed	13.097	13.2363	ns		13.0363	13.2157	ns		12.864	13.1573	ns
	LOC_Os01g38960	expressed protein	7.515	7.475	ns		7.40267	7.567	ns		7.73033	7.631	ns
	LOC_Os01g38970	carbamoyl-phosphate synthase large chain, putative, expressed	12.5127	12.666	ns		12.4613	12.698	ns		12.296	12.709	ns
	LOC_Os01g38980	calmodulin binding protein, putative, expressed	15.4743	14.2477	1.22667	up	15.0337	14.2667	ns		14.496	14.261	ns
	LOC_Os01g38990	Grave disease carrier protein, putative, expressed	11.062	10.8133	ns		11.4167	10.7763	0.640333	up	11.307	10.7627	ns
	LOC_Os01g39000	expressed protein	14.3617	14.401	ns		14.168	14.352	ns		13.8953	14.3543	ns
	LOC_Os01g39010	LIN1 protein, putative, expressed	11.273	11.125	ns		11.1923	11.1087	ns		11.2777	11.1027	ns
	LOC_Os01g39020	heat shock factor protein HSF30, putative, expressed	8.10367	7.75333	ns		8.12133	7.70533	ns		7.92333	7.693	ns
	LOC_Os01g42600	hypothetical protein	9.94667	10.001	ns		10.0623	10.082	ns		10.0467	10.0943	ns
	LOC_Os01g42620	EMB2745, putative, expressed	8.66333	8.426	ns		8.58567	8.41467	ns		8.98433	8.482	0.502333
	LOC_Os01g42630	expressed protein	8.08867	7.82033	ns		7.89867	7.81733	ns		8.11267	7.84767	ns
	LOC_Os01g42640	ribosomal protein S11 containing protein	11.1993	10.9333	ns		11.2023	10.8877	0.314667		11.4233	10.8783	0.545
	LOC_Os01g42650	cytochrome c oxidase polypeptide Vb, mitochondrial precursor, putative, expressed	12.4903	12.465	ns		12.4677	12.4213	ns		12.5673	12.464	ns
	LOC_Os01g42690	acyl-protein thioesterase 2, putative, expressed	10.989	10.7333	ns		11.2733	10.7083	ns		11.709	10.647	1.062	up
	LOC_Os01g42700	expressed protein	14.589	14.5333	ns		14.5803	14.4677	ns		14.7193	14.519	ns
	LOC_Os01g42710	LSD1 zinc finger family protein, expressed	7.04767	6.925	ns		6.85967	6.668	ns		6.789	6.692	ns
	LOC_Os01g42720	expressed protein	11.535	11.3953	ns		11.4987	11.4483	ns		11.519	11.4647	ns
	LOC_Os01g42730	alpha-L-fucosidase 2 precursor, putative, expressed	10.651	10.4473	ns		10.8077	10.421	ns		10.617	10.4267	ns
	LOC_Os01g42740	ammonium transporter 2, putative	10.6673	10.6143	ns		10.8733	10.6397	ns		11.098	10.624	0.474
	LOC_Os01g42760	expressed protein	8.75033	9.54533	-0.795	down	8.64533	9.57767	-0.932333	down	7.64933	9.39233	-1.743	down
	LOC_Os01g42770	type IIA topoisomerase, B subunit, putative, expressed	11.3037	11.312	ns		11.1833	11.3083	ns		11.2657	11.3747	ns
	LOC_Os01g42780	cysteine proteinase EP-B 2 precursor, putative, expressed	5.96967	5.45133	ns		6.6	5.35167	ns		6.933	5.42267	1.51033	up
	LOC_Os01g42790	xylem cysteine proteinase 2 precursor, putative, expressed	9.551	10.2707	ns		9.753	10.2673	ns		9.94667	10.2737	ns
	LOC_Os01g42800	uncharacterised protein family protein, expressed	11.6443	11.63	ns		11.488	11.6293	ns		11.4337	11.6373	ns
	R01-TIGRv4S1-000975R		10.7167	10.4043	ns		11.164	10.4047	0.759333	up	11.2823	10.4147	0.867667	up
	LOC_Os01g42820	heterogeneous nuclear ribonucleoprotein A3 homolog 2, putative, expressed	11.5913	11.731	ns		11.562	11.689	ns		11.584	11.6827	ns
	LOC_Os01g42830	adaptin ear-binding coat-associated protein 1, putative, expressed	12.7813	12.821	ns		12.5953	12.851	ns		12.586	12.8433	ns
	LOC_Os01g42850	autophagy-related protein 7, putative, expressed	11.3983	11.6823	ns		11.4927	11.7027	ns		11.7547	11.7167	ns
	R01-TIGRv4S1-001008F		14.2647	14.3167	ns		14.352	14.3327	ns		14.3483	14.332	ns
	LOC_Os01g42860	subtilisin-chymotrypsin inhibitor 2, putative, expressed	10.081	11.2887	ns		11.8003	11.231	ns		12.3593	11.202	1.15733	up
	LOC_Os01g42870	10-deacetylbaccatin III 10-O-acetyltransferase, putative, expressed	13.9073	13.8733	ns		13.853	13.8583	ns		13.6087	13.8427	ns
	LOC_Os01g42880	3-N-debenzoyl-2-deoxytaxol N-benzoyltransferase, putative, expressed	12.6727	13.0303	ns		12.578	13.0207	ns		12.387	13.018	-0.631	down
	LOC_Os01g42900	ATPase, coupled to transmembrane movement of substances, putative, expressed	6.99267	7.32	ns		6.68833	7.381	-0.692667	down	6.50933	7.40133	-0.892	down
	LOC_Os01g42950	ATP binding protein, putative, expressed	11.51	11.5303	ns		11.5283	11.4823	ns		11.5513	11.5143	ns
	LOC_Os01g42960	electron transporter, putative, expressed	9.32767	9.92067	ns		9.11667	9.94167	-0.825	down	8.507	9.91067	-1.40367	down
	LOC_Os01g42970	zinc finger C-x8-C-x5-C-x3-H type family protein, expressed	13.0043	12.9757	ns		12.9703	12.9747	ns		12.9907	12.9143	ns
	LOC_Os01g42980	structural constituent of ribosome, putative, expressed	11.1853	10.9203	ns		11.184	10.8723	ns		11.1643	10.862	0.302333
	LOC_Os01g42990	conserved hypothetical protein	9.587	9.263	ns		9.52567	9.285	ns		9.795	9.34033	ns
	LOC_Os01g43010	transposon protein, putative, unclassified, expressed	7.80667	7.77667	ns		7.70233	7.74433	ns		7.797	7.69033	ns
	LOC_Os01g43020	CTP synthase, putative, expressed	11.702	11.4913	ns		11.5797	11.5447	ns		12.098	11.554	0.544
	LOC_Os01g43030	NMDA receptor-regulated 1-like protein, putative, expressed	11.8363	12.1027	ns		11.7587	12.1287	-0.37		11.644	12.0827	-0.438667
	LOC_Os01g43040	expressed protein	8.16367	7.86733	ns		7.841	7.90067	ns		8.275	7.91767	ns
	LOC_Os01g43050	CENP-C1, putative, expressed	8.21533	7.92033	ns		8.027	7.9	ns		8.30833	7.91733	ns
	LOC_Os01g43060	expressed protein	10.5937	10.3327	ns		10.6023	10.313	ns		10.8433	10.2997	0.543667
	LOC_Os01g43070	expressed protein	13.443	13.5227	ns		13.29	13.5093	ns		13.3243	13.541	ns
	LOC_Os01g39100	zinc finger C-x8-C-x5-C-x3-H type family protein, expressed	7.62867	7.46967	ns		7.675	7.38133	ns		7.79033	7.401	ns
	LOC_Os01g39110	zinc finger protein, putative, expressed	9.21667	9.17867	ns		9.12433	9.22267	ns		9.19	9.17567	ns
	LOC_Os01g39120	RING zinc finger ankyrin protein, putative	9.64467	9.458	ns		9.59967	9.45633	ns		9.71	9.46333	ns
	LOC_Os01g39134	calcium ion binding protein, putative, expressed	7.968	7.799	ns		7.731	7.69033	ns		7.79667	7.68833	ns
	R01-TIGRv4S1-000893R		9.026	7.679	1.347	up	9.66833	7.609	2.05933	up	10.244	7.85833	2.38567	up
	LOC_Os01g39220	LOB domain protein 11, putative	7.69	7.822	ns		7.60567	7.751	ns		7.246	7.46967	ns
	LOC_Os01g39250	OsFtsH4 - Oryza sativa FtsH protease, homologue of AtFtsH4, expressed	9.839	9.42867	0.410333		9.94733	9.42867	ns		10.0737	9.432	0.641667	up
	LOC_Os01g39260	OsFtsH5 - Oryza sativa FtsH protease, homologue of AtFtsH4, expressed	10.9433	10.961	ns		11.0197	10.9367	ns		11.097	10.9493	ns
	LOC_Os01g39270	2-hydroxy-3-oxopropionate reductase, putative, expressed	11.9807	12.3507	ns		11.8843	12.357	ns		11.5237	12.3777	-0.854	down
	LOC_Os01g39280	pyridoxin biosynthesis protein ER1, putative	11.5673	11.609	ns		11.4267	11.627	ns		11.4353	11.5913	ns
	LOC_Os01g39290	harpin-induced protein, putative, expressed	14.6597	14.788	ns		14.442	14.7653	ns		14.3193	14.762	ns
	LOC_Os01g39310	protein SEY1, putative, expressed	11.507	11.485	ns		11.4687	11.4987	ns		11.454	11.454	ns
	LOC_Os01g39330	helix-loop-helix DNA-binding domain containing protein, expressed	11.243	10.438	ns		11.8737	10.4233	1.45033	up	12.0257	10.378	1.64767	up
	LOC_Os01g39380	SCD1, putative, expressed	12.6503	12.6193	ns		12.6413	12.613	ns		12.8283	12.634	ns
	R01-TIGRv4S1-000898R		6.993	6.38367	ns		5.78933	6.151	ns		5.80633	6.108	ns
	LOC_Os01g39480	anthocyanin regulatory Lc protein, putative	6.90667	6.30133	ns		6.46367	6.25367	ns		6.188	6.17	ns
	LOC_Os01g39580	anthocyanin regulatory Lc protein, putative, expressed	8.25133	7.917	ns		7.91967	8.062	ns		7.50433	7.81567	ns
	LOC_Os01g39590	hypothetical protein	9.10067	9.03233	ns		8.85267	8.96967	ns		8.80667	8.93967	ns
	LOC_Os01g40470	vacuolar ATP synthase subunit d, putative, expressed	12.9133	12.9177	ns		12.9183	12.941	ns		12.9747	12.8907	ns
	LOC_Os01g40480	phosphoribosylanthranilate transferase, 3 partial, putative, expressed	9.79567	9.63333	ns		9.65533	9.58833	ns		9.51933	9.49633	ns
	LOC_Os01g40499	serine/threonine-protein kinase receptor precursor, putative, expressed	8.688	8.778	ns		8.71133	8.81133	ns		9.00033	8.80733	ns
	LOC_Os01g40550	hsp20/alpha crystallin family protein, expressed	8.745	10.3553	-1.61033	down	8.577	10.3667	-1.78967	down	7.77767	10.3927	-2.615	down
	LOC_Os01g40570	outer plastidial membrane protein porin, putative, expressed	10.4617	10.4567	ns		10.4113	10.4207	ns		10.609	10.4517	ns
	LOC_Os01g40580	hypersensitive-induced response protein, putative, expressed	10.8237	8.644	2.17967	up	11.032	8.64667	2.38533	up	11.9407	8.91533	3.02533	up
	LOC_Os01g40590	protein kinase APK1A, chloroplast precursor, putative, expressed	7.443	7.46033	ns		7.33967	7.38967	ns		7.93733	7.53667	ns
	LOC_Os01g56370	expressed protein	11.4503	11.5317	ns		11.2937	11.502	ns		11.2217	11.4697	ns
	LOC_Os01g56380	tyrosine/DOPA decarboxylase 2, putative, expressed	11.493	11.4837	ns		11.2473	11.4433	ns		11.063	11.486	ns
	LOC_Os01g56390	F-box domain containing protein, expressed	12.38	12.2327	ns		12.2133	12.2157	ns		12.334	12.2623	ns
	LOC_Os01g56400	cobalt import ATP-binding protein cbiO 2, putative, expressed	10.4467	10.3897	ns		10.2977	10.3693	ns		10.3447	10.4127	ns
	LOC_Os01g56420	copper transporter 1, putative, expressed	12.1883	11.8903	ns		12.1823	11.8807	ns		12.3117	11.8903	ns
	LOC_Os01g56450	expressed protein	5.91767	6.14333	ns		6.29867	6.39733	ns		6.03867	6.29533	ns
	LOC_Os01g56460	mitochondrial glycoprotein, expressed	9.583	9.291	ns		9.55367	9.25133	ns		9.70767	9.214	0.493667
	LOC_Os01g56470	mal d 1-associated protein, putative, expressed	13.572	13.5433	ns		13.5187	13.4883	ns		13.639	13.5187	ns
	R01-TIGRv4S1-001363F		8.87	8.81033	ns		9.09	8.80867	ns		9.30167	8.81367	0.488
	LOC_Os01g53420	anthocyanidin 5,3-O-glucosyltransferase, putative, expressed	10.401	10.15	ns		10.4307	10.1573	ns		10.6003	10.1357	ns
	LOC_Os01g53450	8-amino-7-oxononanoate synthase, putative, expressed	9.54967	9.19533	0.354333		9.82333	9.39167	ns		9.899	9.212	0.687	up
	LOC_Os01g53460	anthocyanidin 5,3-O-glucosyltransferase, putative, expressed	10.942	10.659	ns		10.869	10.6493	ns		11.0177	10.6247	ns
	LOC_Os01g53470	harpin-induced protein, putative, expressed	6.82567	6.27767	0.548		6.90067	6.19733	0.703333	up	7.775	6.23333	1.54167	up
	LOC_Os01g53500	RING-H2 finger protein ATL2M, putative, expressed	12.2837	12.631	ns		11.8753	12.6107	-0.735333	down	10.7937	12.6563	-1.86267	down
	LOC_Os01g53520	seed maturation protein, putative, expressed	12.553	12.3003	ns		12.2593	12.3103	ns		12.3373	12.303	ns
	LOC_Os01g53560	phosphoesterase, putative, expressed	9.61933	9.391	ns		9.59767	9.41333	ns		9.66133	9.362	ns
	LOC_Os01g53570	ALMT1, putative, expressed	7.925	8.09067	ns		7.87033	8.095	ns		7.79	8.12967	ns
	LOC_Os01g46870	ap2 domain protein, putative, expressed	8.983	9.09167	ns		8.792	9.08	ns		8.73867	9.08467	ns
	LOC_Os01g46926	ubiquitin-conjugating enzyme E2-17 kDa 9, putative, expressed	15.0707	15.1623	ns		14.921	15.1747	ns		14.839	15.163	-0.324
	LOC_Os01g46932	vacuolar protein sorting protein 25, putative, expressed	10.127	10.1387	ns		10.131	10.171	ns		10.2443	10.171	ns
	LOC_Os01g46950	apospory-associated protein C, putative, expressed	7.87667	9.17033	-1.29367	down	7.81833	9.15	-1.33167	down	6.362	9.139	-2.777	down
	LOC_Os01g46970	G-box-binding factor 1, putative, expressed	10.6333	10.788	ns		10.8193	10.8207	ns		10.9157	10.8067	ns
	LOC_Os01g46980	vacuolar ATP synthase subunit E, putative, expressed	14.9223	14.9427	ns		14.8377	14.9257	ns		14.7977	14.9093	ns
	LOC_Os01g47040	C2 domain containing protein, expressed	7.71233	7.31167	ns		7.48167	7.26233	ns		7.50733	7.243	ns
	LOC_Os01g46610	isocitrate dehydrogenase, chloroplast precursor, putative, expressed	12.5763	12.5803	ns		12.5833	12.5357	ns		12.7227	12.5487	ns
	LOC_Os01g46700	SET domain containing protein, expressed	11.9773	11.898	ns		11.886	11.875	ns		11.9187	11.883	ns
	LOC_Os01g46710	expressed protein	10.765	10.798	ns		10.6573	10.81	ns		10.8713	10.825	ns
	LOC_Os01g53060	peroxisomal membrane protein 2, putative, expressed	13.1003	13.2273	ns		12.9077	13.2517	ns		12.7353	13.26	-0.524667
	LOC_Os01g53079	ubiquitin domain containing 1, putative, expressed	7.08333	7.51367	-0.430333		6.77133	7.435	ns		6.74	7.48067	-0.740667	down
	LOC_Os01g53090	pathogen-related protein, putative, expressed	11.2273	10.738	0.489333		11.4617	10.7367	ns		12.0587	10.7457	1.313	up
	LOC_Os01g53100	ubiquitin family protein, expressed	7.98767	7.88967	ns		7.89533	7.88333	ns		8.266	7.79567	ns
	LOC_Os01g53110	pathogen-related protein, putative	6.612	5.94833	0.663667	up	6.73767	6.08333	ns		7.46233	6.35367	1.10867	up
	LOC_Os01g53130	protein binding protein, putative, expressed	6.25767	6.21067	ns		6.52133	6.181	ns		6.63667	6.09033	0.546333
	R01-TIGRv4S1-001278R		12.041	12.075	ns		11.886	12.0507	ns		11.712	12.0527	-0.340667
	LOC_Os01g53140	expressed protein	10.1563	10.3473	ns		9.94533	10.3513	-0.406		9.99267	10.347	ns
	LOC_Os01g53160	plant-specific domain TIGR01568 family protein, expressed	10.4383	11.1293	-0.691	down	9.75133	11.1297	-1.37833	down	8.80667	11.103	-2.29633	down
	LOC_Os01g64000	ABA response element binding factor, putative, expressed	6.187	6.057	ns		6.34633	6.165	ns		7.33067	6.121	1.20967	up
	LOC_Os01g64010	dual specificity protein phosphatase Diacylglycerol kinase, catalytic region, putative, expressed	7.533	7.736	ns		7.56033	7.71833	ns		7.66233	7.70867	ns
	LOC_Os01g64020	transcription factor HBP-1b, putative, expressed	6.56633	6.763	ns		6.57567	6.77467	ns		6.67933	6.8	ns
	LOC_Os01g64030	Leucine Rich Repeat family protein, expressed	9.33367	9.28667	ns		9.32067	9.341	ns		9.189	9.315	ns
	LOC_Os01g64040	expressed protein	10.1063	10.3317	ns		10.4043	10.552	ns		10.5463	10.5717	ns
	LOC_Os01g64090	60S ribosomal protein L10a-1, putative, expressed	10.937	11.394	ns		10.7867	11.386	-0.599333	down	10.6247	11.3603	-0.735667	down
	LOC_Os01g64100	acidic endochitinase precursor, putative, expressed	8.88767	8.55033	ns		8.73333	8.53733	ns		8.342	8.545	ns
	LOC_Os01g64110	hevamine-A precursor, putative, expressed	6.33767	6.22333	ns		7.99967	6.188	1.81167	up	8.324	6.103	2.221	up
	R01-TIGRv4S1-001671R		4.987	5.08733	ns		7.57567	4.76233	2.81333	up	8.19667	4.66467	3.532	up
	LOC_Os01g64120	ferredoxin-6, chloroplast precursor, putative, expressed	11.4477	11.5333	ns		12.5367	11.578	0.958667	up	12.7067	11.586	1.12067	up
	LOC_Os01g63400	rf1 protein, mitochondrial precursor, putative, expressed	9.4	9.06933	ns		9.31967	9.034	ns		9.203	9.079	ns
	LOC_Os01g63410	expressed protein	13.295	13.1903	ns		13.2427	13.2273	ns		13.5353	13.2257	ns
	LOC_Os01g63420	coronatine-insensitive protein 1, putative, expressed	13.1907	13.2033	ns		13.0453	13.234	ns		13.0717	13.2383	ns
	LOC_Os01g63460	MYB transcription factor, putative, expressed	10.327	10.6283	ns		10.317	10.6873	ns		10.2383	10.7123	-0.474
	LOC_Os01g63470	ras association and pleckstrin homology domains 1 isoform 2, putative, expressed	14.0173	13.9083	ns		13.9827	13.9353	ns		13.852	13.9197	ns
	LOC_Os01g63480	AER, putative, expressed	10.642	10.8173	ns		10.396	10.8	ns		10.6087	10.815	ns
	LOC_Os02g02990	eukaryotic translation initiation factor 3, subunit 1 alpha, 35kDa, putative, expressed	11.4267	11.4673	ns		11.6197	11.4967	ns		11.7923	11.4553	ns
	LOC_Os02g03000	division protein, putative, expressed	8.55167	8.49	ns		8.36733	8.36333	ns		8.32667	8.47267	ns
	LOC_Os02g03010	expressed protein	11.3383	11.143	ns		11.511	11.1337	ns		11.4957	11.122	ns
	LOC_Os02g03020	EF-hand Ca2+-binding protein CCD1, putative, expressed	13.2117	13.093	ns		13.509	13.051	ns		13.7687	13.1233	0.645333	up
	LOC_Os02g03040	arginine/serine-rich splicing factor RSP41, putative, expressed	12.292	12.2783	ns		12.2593	12.348	ns		12.3793	12.3327	ns
	LOC_Os02g03050	dimethyladenosine transferase, putative, expressed	7.321	7.44333	ns		6.92067	7.31467	ns		6.99067	7.35533	ns
	LOC_Os02g03060	cell division control protein 2 homolog 2, putative, expressed	9.72333	9.67433	ns		9.555	9.70233	ns		9.33533	9.608	ns
	LOC_Os02g03070	SSE1, putative, expressed	10.6087	10.3157	ns		10.6953	10.319	ns		10.82	10.3333	0.486667
	LOC_Os02g03080	eukaryotic translation initiation factor 3 subunit 8, putative, expressed	11.5907	11.367	ns		11.4777	11.3277	ns		11.5203	11.299	ns
[truncated: 22,143 more rows]
